# Supplementary material for: Carprofen elicits pleiotropic mechanisms of bactericidal action with the potential to reverse antimicrobial drug resistance in tuberculosis
Source: J Antimicrob Chemother. 2020 Aug 13;75(11):3194–201. doi: 10.1093/jac/dkaa307 (PMC7566368; doi:10.1093/jac/dkaa307)
Supplement: dkaa307_supplementary_data [file dkaa307_supplementary_data.zip › Supplementary_Data_II.xlsx]

## Sheet: Carprofen DEG
Table S1
	Pain-killer carprofen elicits pleiotropic modes of bactericidal action with potential to reverse antimicrobial resistance in tuberculosis
	Arundhati Maitra, Dimitrios Evangelopoulos, Alina Chrzastek, Aidan Hanrath, Monisha Shaik, Trupti Kolvekar, Jess Healy, Marc Lipman, Simon J Waddell, Timothy D McHugh, Sanjib Bhakta
	Significantly differentially expressed genes were identified comparing carprofen-treated to carrier control (DMSO-treated) using a moderated t-test (p-value <0.05 with Benjamini and Hochberg multiple testing correction) and a >3.5 fold change
	675 DEG
	Rv Number	Gene Name	Regulation	FC (abs)	p (Corr)	p	Protein Function	Functional Category	Gene_ID
	Rv0973c	accA2	up	7.27308	6.79162e-09	3.14969e-10	Probable acetyl-/propionyl-coenzyme A carboxylase alpha chain (alpha subunit) AccA2: biotin carboxylase + biotin carboxyl carrier protein (BCCP)	Lipid metabolism	BUGS0000000571381,BUGS0000000571382,BUGS0000000571383|Rv0973c
	Rv0974c	accD2	up	9.13212	7.41001e-09	4.02276e-10	Probable acetyl-/propionyl-CoA carboxylase (beta subunit) AccD2	Lipid metabolism	BUGS0000000574783,BUGS0000000574782,BUGS0000000574784|Rv0974c
	Rv0768	aldA	up	9.53255	2.85309e-09	6.02527e-11	Probable aldehyde dehydrogenase NAD dependent AldA (aldehyde dehydrogenase [NAD+])	Intermediate metabolism and respiration	BUGS0000000574236,BUGS0000000574234,BUGS0000000574235|Rv0768
	Rv2920c	amt	up	5.38394	5.8295e-09	2.36371e-10	Probable ammonium-transport integral membrane protein Amt	Cell wall and cell processes	BUGS0000000575098,BUGS0000000575099,BUGS0000000575100|Rv2920c
	Rv3170	aofH	up	5.81963	7.46684e-09	4.21275e-10	Probable flavin-containing monoamine oxidase AofH (amine oxidase) (MAO)	Intermediate metabolism and respiration	BUGS0000000575604,BUGS0000000575602,BUGS0000000575603|Rv3170
	Rv1654	argB	up	4.75264	3.01764e-07	9.25328e-08	Probable acetylglutamate kinase ArgB	Intermediate metabolism and respiration	BUGS0000000580507,BUGS0000000574155,BUGS0000000574157|Rv1654
	Rv1655	argD	up	4.03923	6.9109e-06	3.59381e-06	Probable acetylornithine aminotransferase ArgD	Intermediate metabolism and respiration	BUGS0000000635848,BUGS0000000576122,BUGS0000000576121|Rv1655
	Rv1656	argF	up	5.83781	1.73433e-07	4.50503e-08	Probable ornithine carbamoyltransferase, anabolic ArgF	Intermediate metabolism and respiration	BUGS0000000577203,BUGS0000000637658,BUGS0000000577202|Rv1656
	Rv1659	argH	up	3.5311	3.1993e-07	9.96435e-08	Probable argininosuccinate lyase ArgH	Intermediate metabolism and respiration	BUGS0000000571154,BUGS0000000571155,BUGS0000000580543|Rv1659
	Rv1657	argR	up	4.04915	1.35184e-06	5.61154e-07	Probable arginine repressor ArgR (AHRC)	Regulatory proteins	BUGS0000000573872,BUGS0000000573873,BUGS0000000573871|Rv1657
	Rv2497c	bkdA	up	3.97316	3.54562e-08	5.34628e-09	Probable branched-chain keto acid dehydrogenase E1 component, alpha subunit BkdA	Intermediate metabolism and respiration	BUGS0000000572688,BUGS0000000572689,BUGS0000000572690|Rv2497c
	Rv1089A	celA2a	up	3.95709	4.94472e-08	8.38321e-09	Probable cellulase CelA2a (endo-1,4-beta-glucanase) (endoglucanase) (carboxymethyl cellulase)	Intermediate metabolism and respiration	BUGS0000000573049|Rv1089A
	Rv2667	clpC2	up	24.6517	2.35962e-09	2.29708e-11	Possible ATP-dependent protease ATP-binding subunit ClpC2	Intermediate metabolism and respiration	BUGS0000000568516,BUGS0000000568517|Rv2667
	Rv1994c	cmtR	up	4.44292	1.49232e-08	1.38038e-09	Metal sensor transcriptional regulator CmtR (ArsR-SmtB family)	Regulatory proteins	BUGS0000000575816,BUGS0000000575815,BUGS0000000575817|Rv1994c
	Rv2848c	cobB	up	4.70784	6.77517e-09	3.0047e-10	Probable cobyrinic acid A,C-diamide synthase CobB	Intermediate metabolism and respiration	BUGS0000000570426,BUGS0000000570425,BUGS0000000570424|Rv2848c
	Rv2072c	cobL	up	4.6255	1.58847e-08	1.53776e-09	Precorrin-6Y C(5,15)-methyltransferase (decarboxylating) CobL	Intermediate metabolism and respiration	BUGS0000000573900,BUGS0000000573898,BUGS0000000633744,BUGS0000000633743|Rv2072c
	Rv2071c	cobM	up	3.64783	1.04357e-07	2.33257e-08	Precorrin-3 methylase CobM (precorrin-4 C11-methyltransferase)	Intermediate metabolism and respiration	BUGS0000000635581,BUGS0000000577935,BUGS0000000577937|Rv2071c
	Rv3270	ctpC	up	5.21111	3.21803e-08	4.65661e-09	Probable metal cation-transporting P-type ATPase C CtpC	Cell wall and cell processes	BUGS0000000576262,BUGS0000000576261,BUGS0000000576263|Rv3270
	Rv3743c	ctpJ	up	18.255	1.8955e-09	5.98528e-12	Probable cation transporter P-type ATPase CtpJ	Cell wall and cell processes	BUGS0000000571954,BUGS0000000571955,BUGS0000000571956|Rv3743c
	Rv3724B	cut5b	up	7.04367	7.56764e-09	4.35341e-10	Probable cutinase [second part] Cut5b	Cell wall and cell processes	BUGS0000000637984,BUGS0000000569397|Rv3724B
	Rv1621c	cydD	up	4.01778	1.15947e-08	9.10883e-10	Probable 'component linked with the assembly of cytochrome' transport transmembrane ATP-binding protein ABC transporter CydD	Intermediate metabolism and respiration	BUGS0000000569968,BUGS0000000569969,BUGS0000000569970|Rv1621c
	Rv0766c	cyp123	up	11.0304	4.43316e-09	1.43545e-10	Probable cytochrome P450 123 Cyp123	Intermediate metabolism and respiration	BUGS0000000574112,BUGS0000000580131,BUGS0000000574113|Rv0766c
	Rv3545c	cyp125	up	7.60527	2.83894e-09	5.75981e-11	Probable cytochrome P450 125 Cyp125	Intermediate metabolism and respiration	BUGS0000000578465,BUGS0000000578466,BUGS0000000578464|Rv3545c
	Rv1256c	cyp130	up	5.84189	1.03167e-08	7.63582e-10	Probable cytochrome P450 130 Cyp130	Intermediate metabolism and respiration	BUGS0000000635520,BUGS0000000633576,BUGS0000000633578,BUGS0000000633577|Rv1256c
	Rv0327c	cyp135A1	up	4.80936	3.46889e-08	5.21301e-09	Possible cytochrome P450 135A1 Cyp135A1	Intermediate metabolism and respiration	BUGS0000000637768,BUGS0000000637767,BUGS0000000573312|Rv0327c
	Rv1777	cyp144	up	15.1808	2.43002e-09	3.96443e-11	Probable cytochrome P450 144 Cyp144	Intermediate metabolism and respiration	BUGS0000000576493,BUGS0000000576494,BUGS0000000576492|Rv1777
	Rv0764c	cyp51	up	9.78902	5.03733e-09	1.84196e-10	Cytochrome P450 51 Cyp51 (CYPL1) (P450-L1A1) (sterol 14-alpha demethylase) (lanosterol 14-alpha demethylase) (P450-14DM)	Intermediate metabolism and respiration	BUGS0000000633479,BUGS0000000571728,BUGS0000000571729|Rv0764c
	Rv1285	cysD	up	5.88087	1.18487e-08	9.60869e-10	Probable sulfate adenylyltransferase subunit 2 CysD	Intermediate metabolism and respiration	BUGS0000000573228,BUGS0000000573230,BUGS0000000637048|Rv1285
	Rv0848	cysK2	up	6.72091	7.63964e-09	4.44509e-10	Possible cysteine synthase a CysK2 (O-acetylserine sulfhydrylase) (O-acetylserine (thiol)-lyase) (CSASE)	Intermediate metabolism and respiration	BUGS0000000569280,BUGS0000000569278,BUGS0000000569279|Rv0848
	Rv3580c	cysS1	up	4.04658	2.1516e-08	2.43187e-09	Cysteinyl-tRNA synthetase 1 CysS1 (cysteine--tRNA ligase 1) (CYSRS 1) (cysteine translase)	Information pathways	BUGS0000000575565,BUGS0000000575566,BUGS0000000575567|Rv3580c
	Rv0478	deoC	up	3.53509	2.02907e-08	2.25737e-09	Probable deoxyribose-phosphate aldolase DeoC (phosphodeoxyriboaldolase) (deoxyriboaldolase)	Intermediate metabolism and respiration	BUGS0000000579316,BUGS0000000579317,BUGS0000000579315|Rv0478
	Rv2836c	dinF	up	4.09739	1.82114e-07	4.78592e-08	Possible DNA-damage-inducible protein F DinF	Information pathways	BUGS0000000574024,BUGS0000000574025,BUGS0000000633621|Rv2836c
	Rv1537	dinX	up	7.28352	1.91717e-08	2.02173e-09	Probable DNA polymerase IV DinX (pol IV 1) (DNA nucleotidyltransferase (DNA-directed))	Information pathways	BUGS0000000633656,BUGS0000000636754,BUGS0000000570119,BUGS0000000570120|Rv1537
	Rv2874	dipZ	up	3.61429	8.39779e-09	5.27788e-10	Possible integral membrane C-type cytochrome biogenesis protein DipZ	Intermediate metabolism and respiration	BUGS0000000571611,BUGS0000000571609,BUGS0000000571610|Rv2874
	Rv3370c	dnaE2	up	13.4755	7.43367e-09	4.14447e-10	Probable DNA polymerase III (alpha chain) DnaE2 (DNA nucleotidyltransferase)	Information pathways	BUGS0000000637256,BUGS0000000579937,BUGS0000000573931|Rv3370c
	Rv2027c	dosT	up	5.09428	5.06142e-08	8.68884e-09	Two component sensor histidine kinase DosT	Regulatory proteins	BUGS0000000572892,BUGS0000000572891,BUGS0000000572893|Rv2027c
	Rv3450c	eccB4	up	5.7202	2.9079e-08	4.04571e-09	ESX conserved component EccB4. ESX-4 type VII secretion system protein. Probable membrane protein.	Cell wall and cell processes	BUGS0000000570139,BUGS0000000570138,BUGS0000000570140|Rv3450c
	Rv3447c	eccC4	up	3.74719	3.6634e-08	5.58887e-09	ESX conserved component EccC4. ESX-4 type VII secretion system protein. Probable membrane protein.	Cell wall and cell processes	BUGS0000000577027,BUGS0000000577025,BUGS0000000577026|Rv3447c
	Rv3516	echA19	up	9.27862	1.8955e-09	1.10483e-11	Possible enoyl-CoA hydratase EchA19 (enoyl hydrase) (unsaturated acyl-CoA hydratase) (crotonase)	Lipid metabolism	BUGS0000000578848,BUGS0000000578849,BUGS0000000578850|Rv3516
	Rv3550	echA20	up	7.96746	4.00573e-08	6.31529e-09	Probable enoyl-CoA hydratase EchA20 (enoyl hydrase) (unsaturated acyl-CoA hydratase) (crotonase)	Lipid metabolism	BUGS0000000578249,BUGS0000000578251,BUGS0000000580312|Rv3550
	Rv2364c	era	up	4.39105	7.74672e-09	4.57421e-10	Probable GTP-binding protein Era	Intermediate metabolism and respiration	BUGS0000000577370,BUGS0000000577371,BUGS0000000580281|Rv2364c
	Rv1350	fabG2	up	3.9638	9.436e-08	2.03492e-08	Probable 3-oxoacyl-[acyl-carrier protein] reductase FabG2 (3-ketoacyl-acyl carrier protein reductase)	Lipid metabolism	BUGS0000000574444,BUGS0000000574445,BUGS0000000574443|Rv1350
	Rv3506	fadD17	up	6.70246	7.16155e-09	3.63309e-10	Fatty-acid-CoA synthetase FadD17 (fatty-acid-CoA synthase) (fatty-acid-CoA ligase)	Lipid metabolism	BUGS0000000569029,BUGS0000000569030,BUGS0000000569028|Rv3506
	Rv0551c	fadD8	up	5.63611	1.14956e-08	8.94358e-10	Probable fatty-acid-CoA ligase FadD8 (fatty-acid-CoA synthetase) (fatty-acid-CoA synthase)	Lipid metabolism	BUGS0000000573891,BUGS0000000573889,BUGS0000000573890|Rv0551c
	Rv0972c	fadE12	up	4.7844	7.28882e-09	3.88565e-10	Acyl-CoA dehydrogenase FadE12	Lipid metabolism	BUGS0000000635057,BUGS0000000574815,BUGS0000000574817|Rv0972c
	Rv0975c	fadE13	up	8.92212	5.02439e-09	1.798e-10	Probable acyl-CoA dehydrogenase FadE13	Lipid metabolism	BUGS0000000573876,BUGS0000000573875,BUGS0000000573874|Rv0975c
	Rv3061c	fadE22	up	8.38909	2.41444e-09	3.75638e-11	Probable acyl-CoA dehydrogenase FadE22	Lipid metabolism	BUGS0000000577859,BUGS0000000580406,BUGS0000000576257,BUGS0000000577860,BUGS0000000577858,BUGS0000000576256|Rv3061c
	Rv3504	fadE26	up	10.8227	2.41444e-09	3.29112e-11	Probable acyl-CoA dehydrogenase FadE26	Lipid metabolism	BUGS0000000575188,BUGS0000000575190,BUGS0000000575189|Rv3504
	Rv3544c	fadE28	up	7.92011	2.83894e-09	5.89947e-11	Probable acyl-CoA dehydrogenase FadE28	Lipid metabolism	BUGS0000000574618,BUGS0000000574617,BUGS0000000574619|Rv3544c
	Rv3543c	fadE29	up	12.4791	2.41444e-09	3.22743e-11	Probable acyl-CoA dehydrogenase FadE29	Lipid metabolism	BUGS0000000568632,BUGS0000000634807,BUGS0000000568631|Rv3543c
	Rv3560c	fadE30	up	5.26177	9.40091e-09	6.42249e-10	Probable acyl-CoA dehydrogenase FadE30	Lipid metabolism	BUGS0000000572982,BUGS0000000572981,BUGS0000000572980|Rv3560c
	Rv3573c	fadE34	up	7.89562	9.08142e-09	6.02973e-10	Probable acyl-CoA dehydrogenase FadE34	Lipid metabolism	BUGS0000000569366,BUGS0000000569365,BUGS0000000569364|Rv3573c
	Rv0752c	fadE9	up	7.28622	1.22533e-08	1.03094e-09	Probable acyl-CoA dehydrogenase FadE9	Lipid metabolism	BUGS0000000637165,BUGS0000000576528,BUGS0000000576530|Rv0752c
	Rv2524c	fas	up	3.85384	6.27522e-07	2.2566e-07	Probable fatty acid synthase Fas (fatty acid synthetase)	Lipid metabolism	BUGS0000000576230,BUGS0000000576228,BUGS0000000579871|Rv2524c
	Rv0132c	fgd2	up	3.65961	8.25504e-09	5.12541e-10	Putative F420-dependent glucose-6-phosphate dehydrogenase Fgd2	Intermediate metabolism and respiration	BUGS0000000574307,BUGS0000000574308,BUGS0000000574309|Rv0132c
	Rv3641c	fic	up	4.50158	6.11222e-08	1.13658e-08	Possible cell filamentation protein Fic	Cell wall and cell processes	BUGS0000000570971,BUGS0000000570970,BUGS0000000570969|Rv3641c
	Rv2924c	fpg	up	3.64906	2.51306e-07	7.17745e-08	Probable formamidopyrimidine-DNA glycosylase Fpg (FAPY-DNA glycosylase)	Information pathways	BUGS0000000578166,BUGS0000000637613,BUGS0000000578165|Rv2924c
	Rv1552	frdA	up	3.50902	1.2717e-08	1.11096e-09	Probable fumarate reductase [flavoprotein subunit] FrdA (fumarate dehydrogenase) (fumaric hydrogenase)	Intermediate metabolism and respiration	BUGS0000000578927,BUGS0000000578928|Rv1552
	Rv0620	galK	up	12.0978	2.53163e-07	7.26257e-08	Probable galactokinase GalK (galactose kinase)	Intermediate metabolism and respiration	BUGS0000000571756,BUGS0000000571758,BUGS0000000634272|Rv0620
	Rv0619	galTb	up	10.5017	1.39613e-08	1.26376e-09	Probable galactose-1-phosphate uridylyltransferase GalTb [second part]	Intermediate metabolism and respiration	BUGS0000000638100,BUGS0000000634010,BUGS0000000638101,BUGS0000000638099|Rv0619
	Rv3419c	gcp	up	5.78704	4.01583e-09	1.11947e-10	Probable O-sialoglycoprotein endopeptidase Gcp (glycoprotease)	Intermediate metabolism and respiration	BUGS0000000577335,BUGS0000000577336,BUGS0000000577334|Rv3419c
	Rv1542c	glbN	up	3.82345	2.19323e-08	2.53449e-09	Hemoglobin GlbN	Intermediate metabolism and respiration	BUGS0000000577874,BUGS0000000577875,BUGS0000000577873|Rv1542c
	Rv2918c	glnD	up	7.69778	2.22486e-09	1.57871e-11	Probable [protein-PII] uridylyltransferase GlnD (PII uridylyl- transferase) (uridylyl removing enzyme) (UTASE)	Intermediate metabolism and respiration	BUGS0000000577401,BUGS0000000577400,BUGS0000000577399|Rv2918c
	Rv2249c	glpD1	up	8.68515	1.73478e-08	1.75572e-09	Probable glycerol-3-phosphate dehydrogenase GlpD1	Intermediate metabolism and respiration	BUGS0000000570925,BUGS0000000570926,BUGS0000000570924|Rv2249c
	Rv1955	higB	up	3.5199	5.80594e-08	1.05937e-08	Possible toxin HigB	Virulence, detox and adaptation	BUGS0000000577871,BUGS0000000634361,BUGS0000000577872|Rv1955
	Rv3570c	hsaA	up	4.24955	1.99566e-08	2.1948e-09	Possible oxidoreductase. Possible 3-hydroxy-9,10-seconandrost-1,3,5(10)-triene-9,17-dione hydroxylase.	Intermediate metabolism and respiration	BUGS0000000570919,BUGS0000000635310,BUGS0000000570918|Rv3570c
	Rv3567c	hsaB	up	4.07373	1.21376e-07	2.82524e-08	Possible oxidoreductase. Possible 3-hydroxy-9,10-seconandrost-1,3,5(10)-triene-9,17-dione hydroxylase.	Intermediate metabolism and respiration	BUGS0000000635191,BUGS0000000578891,BUGS0000000578892|Rv3567c
	Rv3568c	hsaC	up	3.90077	2.62547e-08	3.44651e-09	3,4-DHSA dioxygenase	Intermediate metabolism and respiration	BUGS0000000572361,BUGS0000000572360,BUGS0000000572362|Rv3568c
	Rv3569c	hsaD	up	4.93927	2.98771e-08	4.21732e-09	4,9-DHSA hydrolase	Intermediate metabolism and respiration	BUGS0000000577284,BUGS0000000577283,BUGS0000000577282|Rv3569c
	Rv3534c	hsaF	up	4.03449	3.37362e-07	1.05928e-07	Probable 4-hydroxy-2-oxovalerate aldolase (HOA)	Intermediate metabolism and respiration	BUGS0000000570990,BUGS0000000570991,BUGS0000000634950|Rv3534c
	Rv3535c	hsaG	up	3.68585	2.36758e-07	6.62703e-08	Probable acetaldehyde dehydrogenase (acetaldehyde dehydrogenase [acetylating])	Intermediate metabolism and respiration	BUGS0000000572747,BUGS0000000572746,BUGS0000000572745|Rv3535c
	Rv2761c	hsdS	up	7.86724	2.33586e-09	1.83507e-11	Possible type I restriction/modification system specificity determinant HsdS (S protein)	Information pathways	BUGS0000000575645,BUGS0000000637843,BUGS0000000575643|Rv2761c
	Rv0353	hspR	up	3.83849	2.73224e-08	3.69745e-09	Probable heat shock protein transcriptional repressor HspR (MerR family)	Virulence, detox and adaptation	BUGS0000000579390,BUGS0000000579392,BUGS0000000579391|Rv0353
	Rv0343	iniC	up	3.60963	9.00461e-08	1.90499e-08	Isoniazid inductible gene protein IniC	Cell wall and cell processes	BUGS0000000572652,BUGS0000000572653,BUGS0000000572654|Rv0343
	Rv3526	kshA	up	5.70657	7.88995e-08	1.59558e-08	Oxygenase component of 3-ketosteroid-9-alpha-hydroxylase KshA	Intermediate metabolism and respiration	BUGS0000000637023,BUGS0000000578255,BUGS0000000637022|Rv3526
	Rv3571	kshB	up	5.19379	5.46244e-09	2.13182e-10	Reductase component of 3-ketosteroid-9-alpha-hydroxylase KshB	Intermediate metabolism and respiration	BUGS0000000576881,BUGS0000000638115,BUGS0000000576883|Rv3571
	Rv3537	kstD	up	5.94395	4.43316e-09	1.44242e-10	Probable dehydrogenase	Intermediate metabolism and respiration	BUGS0000000635483,BUGS0000000574170,BUGS0000000634788|Rv3537
	Rv3574	kstR	up	7.0923	1.03167e-08	7.49956e-10	Transcriptional regulatory protein KstR (probably TetR-family)	Regulatory proteins	BUGS0000000637160,BUGS0000000637161,BUGS0000000572516|Rv3574
	Rv3710	leuA	up	4.39837	2.67331e-08	3.54996e-09	2-isopropylmalate synthase LeuA (alpha-isopropylmalate synthase) (alpha-IPM synthetase) (IPMS)	Intermediate metabolism and respiration	BUGS0000000570952,BUGS0000000580162,BUGS0000000636838|Rv3710
	Rv3296	lhr	up	3.64621	5.41906e-08	9.62686e-09	Probable ATP-dependent helicase Lhr (large helicase-related protein)	Information pathways	BUGS0000000633663,BUGS0000000571499,BUGS0000000571498|Rv3296
	Rv3062	ligB	up	3.64955	1.99566e-08	2.19351e-09	Probable ATP-dependent DNA ligase LigB (polydeoxyribonucleotide synthase [ATP]) (polynucleotide ligase [ATP]) (sealase) (DNA repair protein) (DNA joinase)	Information pathways	BUGS0000000634556,BUGS0000000575287,BUGS0000000575286|Rv3062
	Rv1497	lipL	up	3.57667	9.40091e-09	6.39037e-10	Probable esterase LipL	Intermediate metabolism and respiration	BUGS0000000569879,BUGS0000000569878,BUGS0000000569880|Rv1497
	Rv3097c	lipY	up	7.87157	2.43002e-09	4.18218e-11	PE-PGRS family protein, triacylglycerol lipase LipY (esterase/lipase) (triglyceride lipase) (tributyrase)	PE/PPE families	BUGS0000000572943,BUGS0000000572942,BUGS0000000572941|Rv3097c
	Rv1834	lipZ	up	6.52976	7.10095e-09	3.52708e-10	Probable hydrolase	Intermediate metabolism and respiration	BUGS0000000572453,BUGS0000000572452,BUGS0000000572451|Rv1834
	Rv0847	lpqS	up	3.63415	2.18279e-08	2.49723e-09	Probable lipoprotein LpqS	Cell wall and cell processes	BUGS0000000575489,BUGS0000000636961,BUGS0000000634474|Rv0847
	Rv1228	lpqX	up	4.16757	1.45326e-08	1.32952e-09	Probable lipoprotein LpqX	Cell wall and cell processes	BUGS0000000633518,BUGS0000000573199,BUGS0000000573197|Rv1228
	Rv3540c	ltp2	up	9.33087	2.77383e-09	5.20182e-11	Probable lipid transfer protein or keto acyl-CoA thiolase Ltp2	Lipid metabolism	BUGS0000000573773,BUGS0000000573774,BUGS0000000573775|Rv3540c
	Rv3523	ltp3	up	5.51221	1.17774e-08	9.49115e-10	Probable lipid carrier protein or keto acyl-CoA thiolase Ltp3	Lipid metabolism	BUGS0000000572796,BUGS0000000572797,BUGS0000000572795|Rv3523
	Rv3522	ltp4	up	4.59596	7.10095e-09	3.45037e-10	Possible lipid transfer protein or keto acyl-CoA thiolase Ltp4	Lipid metabolism	BUGS0000000634604,BUGS0000000579137,BUGS0000000579138|Rv3522
	Rv3382c	lytB1	up	4.68028	7.64763e-09	4.47695e-10	Probable LYTB-related protein LytB1	Cell wall and cell processes	BUGS0000000575070,BUGS0000000575071,BUGS0000000635888|Rv3382c
	Rv1495	mazF4	up	4.3252	8.69084e-09	5.61623e-10	Possible toxin MazF4	Virulence, detox and adaptation	BUGS0000000568305,BUGS0000000568306,BUGS0000000568304|Rv1495
	Rv0589	mce2A	up	5.11255	8.68439e-09	5.59006e-10	Mce-family protein Mce2A	Virulence, detox and adaptation	BUGS0000000573345,BUGS0000000637862,BUGS0000000573346|Rv0589
	Rv0590	mce2B	up	4.8291	3.25132e-08	4.74598e-09	Mce-family protein Mce2B	Virulence, detox and adaptation	BUGS0000000634490,BUGS0000000634489,BUGS0000000571125|Rv0590
	Rv0591	mce2C	up	34.5087	2.35962e-09	2.44239e-11	Mce-family protein Mce2C	Virulence, detox and adaptation	BUGS0000000578512,BUGS0000000578513,BUGS0000000636631,BUGS0000000634995|Rv0591
	Rv0586	mce2R	up	3.8722	6.11222e-08	1.13694e-08	Probable transcriptional regulatory protein Mce2R (GntR-family)	Regulatory proteins	BUGS0000000576634,BUGS0000000576632,BUGS0000000633380|Rv0586
	Rv1966	mce3A	up	7.54716	3.4569e-09	8.49769e-11	Mce-family protein Mce3A	Virulence, detox and adaptation	BUGS0000000634562,BUGS0000000634564,BUGS0000000634563|Rv1966
	Rv1967	mce3B	up	8.89041	1.22962e-08	1.04049e-09	Mce-family protein Mce3B	Virulence, detox and adaptation	BUGS0000000634961,BUGS0000000637925,BUGS0000000634963|Rv1967
	Rv1968	mce3C	up	5.20359	1.9446e-08	2.08456e-09	Mce-family protein Mce3C	Virulence, detox and adaptation	BUGS0000000636256,BUGS0000000633440,BUGS0000000636255|Rv1968
	Rv1969	mce3D	up	3.88054	2.52058e-07	7.21171e-08	Mce-family protein Mce3D	Virulence, detox and adaptation	BUGS0000000634507,BUGS0000000634509,BUGS0000000634508|Rv1969
	Rv1963c	mce3R	up	4.60576	1.34853e-08	1.20979e-09	Probable transcriptional repressor (probably TetR-family) Mce3R	Regulatory proteins	BUGS0000000569915,BUGS0000000569916,BUGS0000000569914|Rv1963c
	Rv0553	menC	up	6.48118	1.66765e-07	4.31069e-08	Probable muconate cycloisomerase MenC (cis,cis-muconate lactonizing enzyme) (MLE)	Intermediate metabolism and respiration	BUGS0000000573745,BUGS0000000573744,BUGS0000000580239|Rv0553
	Rv0542c	menE	up	4.24679	2.49769e-08	3.14584e-09	Possible O-succinylbenzoic acid--CoA ligase MenE (OSB-CoA synthetase) (O-succinylbenzoate-CoA synthase)	Intermediate metabolism and respiration	BUGS0000000568832,BUGS0000000568833,BUGS0000000568831|Rv0542c
	Rv0558	menH	up	3.77869	6.97297e-08	1.35536e-08	Probable ubiquinone/menaquinone biosynthesis methyltransferase MenH (2-heptaprenyl-1,4-naphthoquinone methyltransferase)	Intermediate metabolism and respiration	BUGS0000000573439,BUGS0000000573441,BUGS0000000573440|Rv0558
	Rv3176c	mesT	up	29.0835	2.79838e-08	3.82243e-09	Probable epoxide hydrolase MesT (epoxide hydratase) (arene-oxide hydratase)	Virulence, detox and adaptation	BUGS0000000568264,BUGS0000000635129,BUGS0000000576732,BUGS0000000576733,BUGS0000000568263,BUGS0000000568265|Rv3176c
	Rv0557	mgtA	up	20.1111	2.85309e-09	6.14578e-11	Mannosyltransferase MgtA	Lipid metabolism	BUGS0000000574886,BUGS0000000635947,BUGS0000000574885|Rv0557
	Rv0676c	mmpL5	up	11.8044	1.8955e-09	5.25101e-12	Probable conserved transmembrane transport protein MmpL5	Cell wall and cell processes	BUGS0000000573082,BUGS0000000573083,BUGS0000000634868|Rv0676c
	Rv1557	mmpL6	up	6.36818	3.03175e-08	4.32253e-09	Probable conserved transmembrane transport protein MmpL6	Cell wall and cell processes	BUGS0000000634494,BUGS0000000634493,BUGS0000000577405|Rv1557
	Rv0677c	mmpS5	up	8.50797	4.35538e-09	1.34462e-10	Possible conserved membrane protein MmpS5	Cell wall and cell processes	BUGS0000000579517,BUGS0000000579518,BUGS0000000579519|Rv0677c
	Rv3065	mmr	up	8.68338	1.1879e-08	9.87404e-10	Multidrugs-transport integral membrane protein Mmr	Cell wall and cell processes	BUGS0000000570821,BUGS0000000570822,BUGS0000000570823|Rv3065
	Rv0753c	mmsA	up	4.91078	8.77464e-09	5.69262e-10	Probable methylmalonate-semialdehyde dehydrogenase MmsA (methylmalonic acid semialdehyde dehydrogenase) (MMSDH)	Intermediate metabolism and respiration	BUGS0000000578503,BUGS0000000633499,BUGS0000000578502|Rv0753c
	Rv1858	modB	up	3.68551	2.60813e-08	3.41714e-09	Probable molybdenum-transport integral membrane protein ABC transporter ModB	Cell wall and cell processes	BUGS0000000569283,BUGS0000000569282,BUGS0000000569281|Rv1858
	Rv1355c	moeY	up	12.8305	6.78079e-09	3.02438e-10	Possible molybdopterin biosynthesis protein MoeY	Intermediate metabolism and respiration	BUGS0000000579473,BUGS0000000579474,BUGS0000000579472|Rv1355c
	Rv3164c	moxR3	up	7.23755	7.16155e-09	3.60746e-10	Probable methanol dehydrogenase transcriptional regulatory protein MoxR3	Regulatory proteins	BUGS0000000573405,BUGS0000000573406,BUGS0000000573404|Rv3164c
	Rv2878c	mpt53	up	4.87406	1.18656e-08	9.83286e-10	Soluble secreted antigen Mpt53 precursor	Cell wall and cell processes	BUGS0000000576976,BUGS0000000576978,BUGS0000000576977|Rv2878c
	Rv0486	mshA	up	4.45894	2.82595e-08	3.88156e-09	Glycosyltransferase MshA	Intermediate metabolism and respiration	BUGS0000000578001,BUGS0000000578002,BUGS0000000578003|Rv0486
	Rv1492	mutA	up	4.64333	1.54529e-08	1.46932e-09	Probable methylmalonyl-CoA mutase small subunit MutA (MCM)	Lipid metabolism	BUGS0000000574245,BUGS0000000574243,BUGS0000000574244|Rv1492
	Rv1493	mutB	up	4.66926	7.28882e-09	3.90324e-10	Probable methylmalonyl-CoA mutase large subunit MutB (MCM)	Lipid metabolism	BUGS0000000575017,BUGS0000000575015,BUGS0000000575016|Rv1493
	Rv0261c	narK3	up	11.6012	1.15987e-08	9.2191e-10	Probable integral membrane nitrite extrusion protein NarK3 (nitrite facilitator)	Cell wall and cell processes	BUGS0000000569453,BUGS0000000634350,BUGS0000000634351|Rv0261c
	Rv0267	narU	up	6.26437	1.2603e-08	1.09549e-09	Probable integral membrane nitrite extrusion protein NarU (nitrite facilitator)	Cell wall and cell processes	BUGS0000000574458,BUGS0000000574459,BUGS0000000574460|Rv0267
	Rv3566c	nat	up	5.003	1.06181e-08	8.02683e-10	Arylamine N-acetyltransferase Nat (arylamine acetylase)	Intermediate metabolism and respiration	BUGS0000000569224,BUGS0000000569225,BUGS0000000569223|Rv3566c
	Rv2006	otsB1	up	3.85404	6.9065e-08	1.32193e-08	Probable trehalose-6-phosphate phosphatase OtsB1 (trehalose-phosphatase) (TPP)	Virulence, detox and adaptation	BUGS0000000575607,BUGS0000000575605,BUGS0000000575606|Rv2006
	Rv1528c	papA4	up	5.16248	2.5577e-08	3.28625e-09	Probable conserved polyketide synthase associated protein PapA4	Lipid metabolism	BUGS0000000577493,BUGS0000000577494,BUGS0000000577492|Rv1528c
	Rv2142c	parE2	up	4.50055	6.9065e-08	1.3263e-08	Possible toxin ParE2	Virulence, detox and adaptation	BUGS0000000570438,BUGS0000000570436,BUGS0000000570437|Rv2142c
	Rv0754	PE_PGRS11	up	6.17029	2.51164e-08	3.1955e-09	PE-PGRS family protein PE_PGRS11	PE/PPE families	BUGS0000000635901,BUGS0000000572373,BUGS0000000633873|Rv0754
	Rv2340c	PE_PGRS39	up	3.90908	1.54529e-08	1.45804e-09	PE-PGRS family protein PE_PGRS39	PE/PPE families	BUGS0000000637649,BUGS0000000570904,BUGS0000000635158|Rv2340c
	Rv1089	PE10	up	4.0254	1.18649e-06	4.82895e-07	PE family protein PE10	PE/PPE families	BUGS0000000637282,BUGS0000000574249|Rv1089
	Rv1806	PE20	up	7.54049	7.74541e-08	1.55428e-08	PE family protein PE20	PE/PPE families	BUGS0000000570206,BUGS0000000570204,BUGS0000000570205|Rv1806
	Rv0160c	PE4	up	3.5539	8.36459e-07	3.15864e-07	PE family protein PE4	PE/PPE families	BUGS0000000573777,BUGS0000000634884,BUGS0000000573776|Rv0160c
	Rv1040c	PE8	up	7.66276	2.41444e-09	3.04434e-11	PE family protein PE8	PE/PPE families	BUGS0000000637201,BUGS0000000637202,BUGS0000000571890|Rv1040c
	Rv2089c	pepE	up	4.47471	1.15276e-08	9.02695e-10	Dipeptidase PepE	Intermediate metabolism and respiration	BUGS0000000579492,BUGS0000000634291,BUGS0000000579491|Rv2089c
	Rv3397c	phyA	up	5.16322	1.98463e-08	2.1677e-09	Probable phytoene synthase PhyA	Intermediate metabolism and respiration	BUGS0000000578093,BUGS0000000578094,BUGS0000000578095|Rv3397c
	Rv0840c	pip	up	30.0321	1.68127e-09	2.1096e-12	Probable proline iminopeptidase Pip (prolyl aminopeptidase) (pap)	Intermediate metabolism and respiration	BUGS0000000576606,BUGS0000000576605,BUGS0000000576604|Rv0840c
	Rv2281	pitB	up	5.12129	1.73478e-08	1.76731e-09	Putative phosphate-transport permease PitB	Cell wall and cell processes	BUGS0000000578306,BUGS0000000578304,BUGS0000000578305|Rv2281
	Rv1663	pks17	up	6.71936	9.90013e-07	3.88516e-07	Probable polyketide synthase Pks17	Lipid metabolism	BUGS0000000568953,BUGS0000000568954,BUGS0000000568952|Rv1663
	Rv1664	pks9	up	10.3298	2.41444e-09	3.68092e-11	Probable polyketide synthase Pks9	Lipid metabolism	BUGS0000000576420,BUGS0000000576422,BUGS0000000576421|Rv1664
	Rv0453	PPE11	up	5.68011	5.02439e-09	1.79857e-10	PPE family protein PPE11	PE/PPE families	BUGS0000000568863,BUGS0000000568864,BUGS0000000568865|Rv0453
	Rv0915c	PPE14	up	6.5952	7.05019e-09	3.30533e-10	PPE family protein PPE14	PE/PPE families	BUGS0000000570535,BUGS0000000570534,BUGS0000000570533|Rv0915c
	Rv1705c	PPE22	up	5.03575	8.91284e-09	5.85004e-10	PPE family protein PPE22	PE/PPE families	BUGS0000000573244,BUGS0000000573243,BUGS0000000573245|Rv1705c
	Rv1706c	PPE23	up	4.19156	2.73166e-08	3.68763e-09	PPE family protein PPE23	PE/PPE families	BUGS0000000575584,BUGS0000000575586|Rv1706c
	Rv1801	PPE29	up	6.92266	3.4569e-09	8.468e-11	PPE family protein PPE29	PE/PPE families	BUGS0000000571903,BUGS0000000571905,BUGS0000000571904|Rv1801
	Rv1807	PPE31	up	9.01541	1.15276e-08	9.00397e-10	PPE family protein PPE31	PE/PPE families	BUGS0000000575835,BUGS0000000635051,BUGS0000000575833|Rv1807
	Rv2892c	PPE45	up	4.80836	1.17774e-08	9.46346e-10	PPE family protein PPE45	PE/PPE families	BUGS0000000573663,BUGS0000000579976,BUGS0000000635929|Rv2892c
	Rv3539	PPE63	up	9.27652	1.8955e-09	1.08896e-11	PPE family protein PPE63	PE/PPE families	BUGS0000000570375,BUGS0000000570374,BUGS0000000570376|Rv3539
	Rv1131	prpC	up	23.4512	1.68127e-09	1.11283e-12	Probable methylcitrate synthase PrpC	Intermediate metabolism and respiration	BUGS0000000577783,BUGS0000000633422,BUGS0000000577781|Rv1131
	Rv1130	prpD	up	21.0261	1.8955e-09	8.87365e-12	Possible methylcitrate dehydratase PrpD	Intermediate metabolism and respiration	BUGS0000000634603,BUGS0000000576792,BUGS0000000634602|Rv1130
	Rv0782	ptrBb	up	9.10115	3.91109e-09	1.01098e-10	Probable protease II PtrBb [second part] (oligopeptidase B)	Intermediate metabolism and respiration	BUGS0000000568272,BUGS0000000568271|Rv0782
	Rv0382c	pyrE	up	4.32093	4.9302e-08	8.3461e-09	Probable orotate phosphoribosyltransferase PyrE (OPRT) (oprtase)	Intermediate metabolism and respiration	BUGS0000000575968,BUGS0000000575967,BUGS0000000638279|Rv0382c
	Rv2866	relG	up	4.19318	1.33924e-07	3.23441e-08	Toxin RelG	Virulence, detox and adaptation	BUGS0000000634886,BUGS0000000577933|Rv2866
	Rv1940	ribA1	up	3.73037	3.16165e-08	4.54297e-09	Probable riboflavin biosynthesis protein RibA1 (GTP cyclohydrolase II)	Intermediate metabolism and respiration	BUGS0000000576037,BUGS0000000637382,BUGS0000000572273|Rv1940
	Rv2671	ribD	up	3.74242	4.96987e-08	8.44114e-09	Possible bifunctional enzyme riboflavin biosynthesis protein RibD: diaminohydroxyphosphoribosylaminopyrimidine deaminase (riboflavin-specific deaminase) + 5-amino-6-(5-phosphoribosylamino)uracil reductase (HTP reductase)	Intermediate metabolism and respiration	BUGS0000000575311,BUGS0000000575312,BUGS0000000634349|Rv2671
	Rv2322c	rocD1	up	5.82562	2.57345e-08	3.32605e-09	Probable ornithine aminotransferase (N-terminus part) RocD1 (ornithine--oxo-acid aminotransferase)	Intermediate metabolism and respiration	BUGS0000000573761,BUGS0000000573763,BUGS0000000573762|Rv2322c
	Rv2321c	rocD2	up	8.41471	7.16155e-09	3.70237e-10	Probable ornithine aminotransferase (C-terminus part) RocD2 (ornithine--oxo-acid aminotransferase)	Intermediate metabolism and respiration	BUGS0000000572531,BUGS0000000572530,BUGS0000000572529|Rv2321c
	Rv2592c	ruvB	up	3.53969	5.8966e-06	2.99014e-06	Probable holliday junction DNA helicase RuvB	Information pathways	BUGS0000000577902,BUGS0000000577900,BUGS0000000577901|Rv2592c
	Rv0023	Rv0023	up	5.19913	7.41001e-09	4.05617e-10	Possible transcriptional regulatory protein	Regulatory proteins	BUGS0000000574849,BUGS0000000574848,BUGS0000000574847|Rv0023
	Rv0067c	Rv0067c	up	4.87777	2.50734e-08	3.17863e-09	Possible transcriptional regulatory protein (possibly TetR-family)	Regulatory proteins	BUGS0000000579554,BUGS0000000579555,BUGS0000000579553|Rv0067c
	Rv0068	Rv0068	up	21.7859	2.35962e-09	2.10978e-11	Probable oxidoreductase	Intermediate metabolism and respiration	BUGS0000000568439,BUGS0000000568440,BUGS0000000568438|Rv0068
	Rv0071	Rv0071	up	11.293	2.489e-08	3.1286e-09	Possible maturase	Information pathways	BUGS0000000633467,BUGS0000000571200,BUGS0000000580029|Rv0071
	Rv0194	Rv0194	up	6.04931	5.13123e-09	1.94797e-10	Probable transmembrane multidrug efflux pump	Cell wall and cell processes	BUGS0000000576279,BUGS0000000576281|Rv0194
	Rv0195	Rv0195	up	5.25399	8.26299e-08	1.70367e-08	Possible two component transcriptional regulatory protein (probably LuxR-family)	Regulatory proteins	BUGS0000000574126,BUGS0000000574127,BUGS0000000635664|Rv0195
	Rv0257	Rv0257	up	3.52174	1.66062e-07	4.27755e-08	Conserved hypothetical protein	Conserved hypotheticals	BUGS0000000571934,BUGS0000000633630,BUGS0000000636363,BUGS0000000636362,BUGS0000000633631|Rv0257
	Rv0259c	Rv0259c	up	8.42609	2.98171e-09	6.49841e-11	Conserved hypothetical protein	Conserved hypotheticals	BUGS0000000569113,BUGS0000000634117,BUGS0000000634116|Rv0259c
	Rv0260c	Rv0260c	up	7.54619	4.00115e-08	6.28665e-09	Possible transcriptional regulatory protein	Regulatory proteins	BUGS0000000573182,BUGS0000000573184,BUGS0000000573183|Rv0260c
	Rv0274	Rv0274	up	4.26372	3.06951e-08	4.39502e-09	Conserved protein	Conserved hypotheticals	BUGS0000000637973,BUGS0000000573545,BUGS0000000573547|Rv0274
	Rv0302	Rv0302	up	3.59455	2.00411e-08	2.20994e-09	Probable transcriptional regulatory protein (probably TetR/AcrR-family)	Regulatory proteins	BUGS0000000575544,BUGS0000000575545,BUGS0000000575546|Rv0302
	Rv0303	Rv0303	up	5.05567	4.01583e-09	1.11787e-10	Probable dehydrogenase/reductase	Intermediate metabolism and respiration	BUGS0000000570938,BUGS0000000570937,BUGS0000000580166|Rv0303
	Rv0326	Rv0326	up	4.50735	1.64293e-07	4.20516e-08	Hypothetical protein	Unknown	BUGS0000000634892,BUGS0000000573959,BUGS0000000573958|Rv0326
	Rv0330c	Rv0330c	up	3.7405	1.00092e-07	2.20172e-08	Hypothetical protein	Conserved hypotheticals	BUGS0000000569460,BUGS0000000569458,BUGS0000000569459|Rv0330c
	Rv0339c	Rv0339c	up	5.40577	1.00235e-08	7.12292e-10	Possible transcriptional regulatory protein	Regulatory proteins	BUGS0000000572421,BUGS0000000572420,BUGS0000000572419|Rv0339c
	Rv0371c	Rv0371c	up	5.76971	6.82205e-07	2.48074e-07	Conserved hypothetical protein	Conserved hypotheticals	BUGS0000000569661,BUGS0000000569662,BUGS0000000569663|Rv0371c
	Rv0372c	Rv0372c	up	4.29859	7.61377e-05	4.97616e-05	Conserved hypothetical protein	Conserved hypotheticals	BUGS0000000569680,BUGS0000000569679,BUGS0000000569681|Rv0372c
	Rv0373c	Rv0373c	up	4.18637	7.22215e-08	1.42304e-08	Probable carbon monoxyde dehydrogenase (large chain)	Intermediate metabolism and respiration	BUGS0000000635185,BUGS0000000579463,BUGS0000000579464|Rv0373c
	Rv0375c	Rv0375c	up	3.95973	1.7766e-08	1.81892e-09	Probable carbon monoxyde dehydrogenase (medium chain)	Intermediate metabolism and respiration	BUGS0000000569043,BUGS0000000569045,BUGS0000000569044|Rv0375c
	Rv0376c	Rv0376c	up	4.57409	5.12803e-08	8.86294e-09	Conserved hypothetical protein	Conserved hypotheticals	BUGS0000000570417,BUGS0000000570415,BUGS0000000570416|Rv0376c
	Rv0381c	Rv0381c	up	6.12321	3.39413e-09	8.08535e-11	Hypothetical protein	Conserved hypotheticals	BUGS0000000577408,BUGS0000000577410,BUGS0000000577409|Rv0381c
	Rv0449c	Rv0449c	up	5.68973	9.52691e-09	6.5746e-10	Conserved hypothetical protein	Conserved hypotheticals	BUGS0000000569415,BUGS0000000569416,BUGS0000000569417|Rv0449c
	Rv0488	Rv0488	up	8.90975	2.41444e-09	3.05652e-11	Probable conserved integral membrane protein	Cell wall and cell processes	BUGS0000000580401,BUGS0000000580400,BUGS0000000573814|Rv0488
	Rv0493c	Rv0493c	up	3.62252	4.16353e-08	6.6895e-09	Conserved protein	Conserved hypotheticals	BUGS0000000577735,BUGS0000000577734,BUGS0000000577736|Rv0493c
	Rv0494	Rv0494	up	6.65953	1.54668e-08	1.48946e-09	Probable transcriptional regulatory protein (probably GntR-family)	Regulatory proteins	BUGS0000000571786,BUGS0000000571785,BUGS0000000571787|Rv0494
	Rv0521	Rv0521	up	8.42006	6.79162e-09	3.11207e-10	Possible methyltransferase/methylase (fragment)	Intermediate metabolism and respiration	BUGS0000000576142,BUGS0000000576144,BUGS0000000576143|Rv0521
	Rv0559c	Rv0559c	up	4.34636	8.19528e-08	1.68641e-08	Possible conserved secreted protein	Cell wall and cell processes	BUGS0000000577770,BUGS0000000577769,BUGS0000000577771|Rv0559c
	Rv0560c	Rv0560c	up	30.4135	1.68127e-09	1.74257e-12	Possible benzoquinone methyltransferase (methylase)	Intermediate metabolism and respiration	BUGS0000000578621,BUGS0000000578620,BUGS0000000578619|Rv0560c
	Rv0575c	Rv0575c	up	8.63587	4.43316e-09	1.46006e-10	Possible oxidoreductase	Intermediate metabolism and respiration	BUGS0000000570355,BUGS0000000633473,BUGS0000000633475|Rv0575c
	Rv0584	Rv0584	up	17.7985	2.35962e-09	2.63919e-11	Possible conserved exported protein	Cell wall and cell processes	BUGS0000000568443,BUGS0000000568441,BUGS0000000568442|Rv0584
	Rv0600c	Rv0600c	up	4.29578	5.15104e-06	2.56116e-06	Two component sensor kinase [second part]	Regulatory proteins	BUGS0000000635979,BUGS0000000577690,BUGS0000000577691|Rv0600c
	Rv0616c	Rv0616c	up	4.98246	1.54529e-08	1.46226e-09	Hypothetical protein	Conserved hypotheticals	BUGS0000000636757,BUGS0000000576405,BUGS0000000576404|Rv0616c
	Rv0621	Rv0621	up	4.52234	1.18656e-08	9.72421e-10	Possible membrane protein	Cell wall and cell processes	BUGS0000000634753,BUGS0000000573297,BUGS0000000637020|Rv0621
	Rv0622	Rv0622	up	8.73288	2.83894e-09	5.80148e-11	Possible membrane protein	Cell wall and cell processes	BUGS0000000579064,BUGS0000000579065,BUGS0000000634368|Rv0622
	Rv0654	Rv0654	up	12.1911	2.05716e-09	1.30332e-11	Probable dioxygenase	Intermediate metabolism and respiration	BUGS0000000576667,BUGS0000000576668,BUGS0000000576669|Rv0654
	Rv0658c	Rv0658c	up	7.73713	8.5634e-09	5.49047e-10	Probable conserved integral membrane protein	Cell wall and cell processes	BUGS0000000574369,BUGS0000000574370,BUGS0000000574368|Rv0658c
	Rv0666	Rv0666	up	6.18547	1.00235e-08	7.13784e-10	Possible membrane protein	Cell wall and cell processes	BUGS0000000638303,BUGS0000000579456|Rv0666
	Rv0678	Rv0678	up	5.3887	1.54529e-08	1.47216e-09	Conserved protein	Conserved hypotheticals	BUGS0000000569339,BUGS0000000569337,BUGS0000000569338|Rv0678
	Rv0697	Rv0697	up	10.7808	1.8955e-09	9.46834e-12	Probable dehydrogenase	Intermediate metabolism and respiration	BUGS0000000571538,BUGS0000000571537,BUGS0000000571536|Rv0697
	Rv0699	Rv0699	up	4.41564	1.58967e-06	6.79216e-07	Hypothetical protein	Conserved hypotheticals	BUGS0000000636319,BUGS0000000572757,BUGS0000000572758|Rv0699
	Rv0725c	Rv0725c	up	5.89608	7.10095e-09	3.51638e-10	Conserved hypothetical protein	Conserved hypotheticals	BUGS0000000568951,BUGS0000000568950|Rv0725c
	Rv0762c	Rv0762c	up	5.91019	7.28882e-09	3.88946e-10	Conserved hypothetical protein	Conserved hypotheticals	BUGS0000000579008,BUGS0000000579007,BUGS0000000579009|Rv0762c
	Rv0763c	Rv0763c	up	10.5242	2.43002e-09	4.21246e-11	Possible ferredoxin	Intermediate metabolism and respiration	BUGS0000000568533,BUGS0000000635989,BUGS0000000568532|Rv0763c
	Rv0765c	Rv0765c	up	13.1641	4.13366e-09	1.19421e-10	Probable oxidoreductase	Intermediate metabolism and respiration	BUGS0000000580472,BUGS0000000574674,BUGS0000000574673|Rv0765c
	Rv0767c	Rv0767c	up	16.0792	6.90701e-08	1.3322e-08	Conserved hypothetical protein	Conserved hypotheticals	BUGS0000000578839,BUGS0000000578840,BUGS0000000578841|Rv0767c
	Rv0769	Rv0769	up	4.31905	1.18656e-08	9.7546e-10	Probable dehydrogenase/reductase	Intermediate metabolism and respiration	BUGS0000000634872,BUGS0000000575765,BUGS0000000575766|Rv0769
	Rv0770	Rv0770	up	6.44411	1.03167e-08	7.55692e-10	Probable dehydrogenase/reductase	Intermediate metabolism and respiration	BUGS0000000570263,BUGS0000000635099,BUGS0000000570264,BUGS0000000579893|Rv0770
	Rv0771	Rv0771	up	5.57541	4.77733e-09	1.6232e-10	Possible 4-carboxymuconolactone decarboxylase (CMD)	Intermediate metabolism and respiration	BUGS0000000577685,BUGS0000000577684,BUGS0000000577686|Rv0771
	Rv0786c	Rv0786c	up	5.24679	1.21304e-08	1.01138e-09	Conserved protein	Conserved hypotheticals	BUGS0000000574781,BUGS0000000574779,BUGS0000000574780|Rv0786c
	Rv0787	Rv0787	up	3.50082	3.32216e-08	4.88593e-09	Unknown protein	Conserved hypotheticals	BUGS0000000637042,BUGS0000000634255,BUGS0000000635726,BUGS0000000637041|Rv0787
	Rv0789c	Rv0789c	up	12.2303	2.41444e-09	3.7072e-11	Hypothetical protein	Conserved hypotheticals	BUGS0000000570799,BUGS0000000570797,BUGS0000000570798|Rv0789c
	Rv0790c	Rv0790c	up	21.2265	1.8955e-09	5.85783e-12	Hypothetical protein	Conserved hypotheticals	BUGS0000000571930,BUGS0000000571932,BUGS0000000571931|Rv0790c
	Rv0791c	Rv0791c	up	22.5264	1.8955e-09	5.85826e-12	Conserved protein	Conserved hypotheticals	BUGS0000000573282,BUGS0000000573281,BUGS0000000573283|Rv0791c
	Rv0792c	Rv0792c	up	18.966	1.8955e-09	4.98301e-12	Probable transcriptional regulatory protein (probably GntR-family)	Regulatory proteins	BUGS0000000572098,BUGS0000000572097,BUGS0000000572096|Rv0792c
	Rv0793	Rv0793	up	16.2258	4.85446e-09	1.68541e-10	Possible monooxygenase	Intermediate metabolism and respiration	BUGS0000000573822,BUGS0000000573820,BUGS0000000573821|Rv0793
	Rv0826	Rv0826	up	6.25304	7.16155e-09	3.652e-10	Conserved hypothetical protein	Conserved hypotheticals	BUGS0000000580490,BUGS0000000633696,BUGS0000000636152|Rv0826
	Rv0836c	Rv0836c	up	4.65955	8.89982e-08	1.86747e-08	Hypothetical protein	Conserved hypotheticals	BUGS0000000635544,BUGS0000000635543|Rv0836c
	Rv0837c	Rv0837c	up	14.8735	1.8955e-09	3.8633e-12	Hypothetical protein	Conserved hypotheticals	BUGS0000000569385,BUGS0000000569387,BUGS0000000569386|Rv0837c
	Rv0841	Rv0841	up	3.91334	1.56448e-05	8.82943e-06	Probable conserved transmembrane protein	Cell wall and cell processes	BUGS0000000576896,BUGS0000000634230|Rv0841
	Rv0843	Rv0843	up	3.76737	6.12643e-06	3.13023e-06	Probable dehydrogenase	Intermediate metabolism and respiration	BUGS0000000570939,BUGS0000000570941,BUGS0000000635157|Rv0843
	Rv0846c	Rv0846c	up	3.51283	2.96176e-08	4.13566e-09	Probable oxidase	Intermediate metabolism and respiration	BUGS0000000578577,BUGS0000000578579,BUGS0000000578578|Rv0846c
	Rv0887c	Rv0887c	up	4.64798	7.10095e-09	3.52614e-10	Conserved hypothetical protein	Conserved hypotheticals	BUGS0000000574002,BUGS0000000574003,BUGS0000000580136,BUGS0000000574004|Rv0887c
	Rv0894	Rv0894	up	3.92733	1.14079e-08	8.84647e-10	Possible transcriptional regulatory protein (possibly LuxR-family)	Regulatory proteins	BUGS0000000569892,BUGS0000000569891,BUGS0000000637873|Rv0894
	Rv0897c	Rv0897c	up	3.90995	1.02041e-08	7.31816e-10	Probable oxidoreductase	Intermediate metabolism and respiration	BUGS0000000568991,BUGS0000000568992,BUGS0000000568990|Rv0897c
	Rv0921	Rv0921	up	3.55368	1.97142e-08	2.13268e-09	Possible resolvase	Insertion sequences and phages	BUGS0000000577047,BUGS0000000577049,BUGS0000000634019|Rv0921
	Rv0963c	Rv0963c	up	4.37438	6.69683e-09	2.95299e-10	Conserved hypothetical protein	Conserved hypotheticals	BUGS0000000638294,BUGS0000000638295,BUGS0000000637105|Rv0963c
	Rv0976c	Rv0976c	up	24.0918	2.24455e-09	1.70645e-11	Conserved hypothetical protein	Conserved hypotheticals	BUGS0000000569177,BUGS0000000569175,BUGS0000000569176|Rv0976c
	Rv0979c	Rv0979c	up	4.964	4.49275e-07	1.50859e-07	Hypothetical protein	Conserved hypotheticals	BUGS0000000573505,BUGS0000000636290|Rv0979c
	Rv0990c	Rv0990c	up	5.25433	2.1811e-08	2.4742e-09	Hypothetical protein	Conserved hypotheticals	BUGS0000000570651,BUGS0000000570653,BUGS0000000570652|Rv0990c
	Rv0998	Rv0998	up	3.52861	2.42624e-08	2.95254e-09	Conserved hypothetical protein	Conserved hypotheticals	BUGS0000000573150,BUGS0000000634877,BUGS0000000573149|Rv0998
	Rv1043c	Rv1043c	up	6.67265	5.96191e-09	2.44762e-10	Conserved hypothetical protein	Conserved hypotheticals	BUGS0000000573293,BUGS0000000635706,BUGS0000000573292|Rv1043c
	Rv1044	Rv1044	up	4.04509	2.18279e-08	2.49779e-09	Conserved hypothetical protein	Conserved hypotheticals	BUGS0000000572566,BUGS0000000572568,BUGS0000000572567|Rv1044
	Rv1045	Rv1045	up	4.02562	1.46888e-08	1.35497e-09	Hypothetical protein	Conserved hypotheticals	BUGS0000000573046,BUGS0000000573044,BUGS0000000573045|Rv1045
	Rv1048c	Rv1048c	up	11.1404	2.43002e-09	4.01587e-11	Hypothetical protein	Conserved hypotheticals	BUGS0000000575868,BUGS0000000575866,BUGS0000000575867|Rv1048c
	Rv1105	Rv1105	up	4.43653	7.37354e-08	1.46125e-08	Possible para-nitrobenzyl esterase (fragment)	Intermediate metabolism and respiration	BUGS0000000578137,BUGS0000000578136,BUGS0000000578135|Rv1105
	Rv1128c	Rv1128c	up	11.5117	7.91509e-09	4.75387e-10	Conserved hypothetical protein	Insertion sequences and phages	BUGS0000000571477,BUGS0000000637705,BUGS0000000637707|Rv1128c
	Rv1129c	Rv1129c	up	21.9229	4.1447e-09	1.21841e-10	Probable transcriptional regulator protein	Regulatory proteins	BUGS0000000571936,BUGS0000000571935,BUGS0000000571937|Rv1129c
	Rv1132	Rv1132	up	4.19627	9.09725e-09	6.06329e-10	Conserved membrane protein	Cell wall and cell processes	BUGS0000000573962,BUGS0000000637635,BUGS0000000637636|Rv1132
	Rv1134	Rv1134	up	5.28456	4.73693e-08	7.91088e-09	Hypothetical protein	Conserved hypotheticals	BUGS0000000572779,BUGS0000000572778|Rv1134
	Rv1136	Rv1136	up	4.73074	6.35334e-09	2.70492e-10	Possible enoyl-CoA hydratase	Lipid metabolism	BUGS0000000633702,BUGS0000000576534,BUGS0000000576535|Rv1136
	Rv1137c	Rv1137c	up	3.79308	1.07672e-07	2.42302e-08	Hypothetical protein	Conserved hypotheticals	BUGS0000000569074,BUGS0000000569073,BUGS0000000633867|Rv1137c
	Rv1138c	Rv1138c	up	5.33739	4.43316e-09	1.44815e-10	Possible oxidoreductase	Intermediate metabolism and respiration	BUGS0000000568913,BUGS0000000568914,BUGS0000000568915|Rv1138c
	Rv1188	Rv1188	up	3.59173	8.15778e-08	1.6759e-08	Probable proline dehydrogenase	Intermediate metabolism and respiration	BUGS0000000635647,BUGS0000000568729,BUGS0000000634538|Rv1188
	Rv1216c	Rv1216c	up	4.0132	1.03167e-08	7.58156e-10	Probable conserved integral membrane protein	Cell wall and cell processes	BUGS0000000579294,BUGS0000000579293,BUGS0000000579292|Rv1216c
	Rv1218c	Rv1218c	up	7.22692	2.35962e-09	2.37573e-11	Probable tetronasin-transport ATP-binding protein ABC transporter	Cell wall and cell processes	BUGS0000000572012,BUGS0000000572011,BUGS0000000572010|Rv1218c
	Rv1219c	Rv1219c	up	7.53342	2.35962e-09	2.6782e-11	Probable transcriptional regulatory protein	Regulatory proteins	BUGS0000000577382,BUGS0000000577383,BUGS0000000577384|Rv1219c
	Rv1225c	Rv1225c	up	5.80717	5.82723e-08	1.0704e-08	Conserved hypothetical protein	Conserved hypotheticals	BUGS0000000579255,BUGS0000000579254,BUGS0000000579253|Rv1225c
	Rv1227c	Rv1227c	up	3.7185	3.29414e-08	4.82518e-09	Probable transmembrane protein	Cell wall and cell processes	BUGS0000000574091,BUGS0000000574090,BUGS0000000574089|Rv1227c
	Rv1255c	Rv1255c	up	8.00676	7.66934e-09	4.50909e-10	Probable transcriptional regulatory protein	Regulatory proteins	BUGS0000000572703,BUGS0000000634883,BUGS0000000634882|Rv1255c
	Rv1288	Rv1288	up	5.55552	8.51466e-09	5.41607e-10	Conserved protein	Conserved hypotheticals	BUGS0000000572663,BUGS0000000572661,BUGS0000000572662|Rv1288
	Rv1353c	Rv1353c	up	4.30021	2.84065e-08	3.93055e-09	Probable transcriptional regulatory protein	Regulatory proteins	BUGS0000000571320,BUGS0000000571321,BUGS0000000571319|Rv1353c
	Rv1354c	Rv1354c	up	4.3876	1.2717e-08	1.11186e-09	Conserved hypothetical protein	Conserved hypotheticals	BUGS0000000569220,BUGS0000000569222,BUGS0000000569221|Rv1354c
	Rv1356c	Rv1356c	up	3.54436	2.03805e-08	2.2777e-09	Hypothetical protein	Conserved hypotheticals	BUGS0000000568778,BUGS0000000568779,BUGS0000000568780|Rv1356c
	Rv1358	Rv1358	up	6.53246	3.06136e-08	4.37558e-09	Probable transcriptional regulatory protein	Regulatory proteins	BUGS0000000637103,BUGS0000000578214,BUGS0000000578213|Rv1358
	Rv1359	Rv1359	up	3.86576	3.03175e-08	4.31899e-09	Probable transcriptional regulatory protein	Regulatory proteins	BUGS0000000569090,BUGS0000000569088,BUGS0000000569089|Rv1359
	Rv1371	Rv1371	up	12.751	7.99289e-09	4.82085e-10	Probable conserved membrane protein	Cell wall and cell processes	BUGS0000000579572,BUGS0000000568359,BUGS0000000568360,BUGS0000000568361|Rv1371
	Rv1372	Rv1372	up	3.777	1.57393e-07	3.97671e-08	Conserved hypothetical protein	Conserved hypotheticals	BUGS0000000572861,BUGS0000000572859,BUGS0000000572860|Rv1372
	Rv1373	Rv1373	up	7.66124	3.32216e-08	4.89078e-09	Glycolipid sulfotransferase	Intermediate metabolism and respiration	BUGS0000000579631,BUGS0000000579632,BUGS0000000634175,BUGS0000000578365,BUGS0000000579630|Rv1373
	Rv1395	Rv1395	up	7.36923	7.37493e-08	1.4634e-08	Transcriptional regulatory protein	Regulatory proteins	BUGS0000000578133,BUGS0000000578134,BUGS0000000578132|Rv1395
	Rv1403c	Rv1403c	up	7.09706	3.9241e-09	1.05412e-10	Putative methyltransferase	Intermediate metabolism and respiration	BUGS0000000575415,BUGS0000000575416,BUGS0000000575414|Rv1403c
	Rv1405c	Rv1405c	up	7.25989	8.51466e-09	5.40092e-10	Putative methyltransferase	Intermediate metabolism and respiration	BUGS0000000573109,BUGS0000000573108,BUGS0000000573110|Rv1405c
	Rv1414	Rv1414	up	6.09814	2.41444e-09	3.52235e-11	Conserved hypothetical protein	Conserved hypotheticals	BUGS0000000573468,BUGS0000000573469,BUGS0000000573470|Rv1414
	Rv1490	Rv1490	up	3.95349	6.79162e-09	3.08331e-10	Probable membrane protein	Cell wall and cell processes	BUGS0000000569556,BUGS0000000569558,BUGS0000000569557|Rv1490
	Rv1496	Rv1496	up	4.70159	4.51882e-09	1.50521e-10	Possible transport system kinase	Cell wall and cell processes	BUGS0000000577191,BUGS0000000577190,BUGS0000000577192|Rv1496
	Rv1503c	Rv1503c	up	4.08359	8.74075e-08	1.82302e-08	Conserved hypothetical protein	Conserved hypotheticals	BUGS0000000638164,BUGS0000000633588,BUGS0000000571015,BUGS0000000633589|Rv1503c
	Rv1509	Rv1509	up	3.73396	1.94444e-08	2.07945e-09	Hypothetical protein	Unknown	BUGS0000000634660,BUGS0000000634661,BUGS0000000636779|Rv1509
	Rv1510	Rv1510	up	3.52603	2.3878e-08	2.87431e-09	Conserved probable membrane protein	Cell wall and cell processes	BUGS0000000633993,BUGS0000000633995,BUGS0000000633994|Rv1510
	Rv1518	Rv1518	up	6.89504	4.43316e-09	1.44155e-10	Conserved hypothetical protein	Conserved hypotheticals	BUGS0000000577699,BUGS0000000577700,BUGS0000000634876|Rv1518
	Rv1526c	Rv1526c	up	6.99749	3.9241e-09	1.0495e-10	Probable glycosyltransferase	Intermediate metabolism and respiration	BUGS0000000569613,BUGS0000000569612,BUGS0000000569611|Rv1526c
	Rv1574	Rv1574	up	14.3498	1.18656e-08	9.71422e-10	Probable PhiRv1 phage related protein	Insertion sequences and phages	BUGS0000000578329,BUGS0000000633529,BUGS0000000578328|Rv1574
	Rv1575	Rv1575	up	4.80339	1.09509e-08	8.40879e-10	Probable PhiRv1 phage protein	Insertion sequences and phages	BUGS0000000638066,BUGS0000000579193,BUGS0000000637563,BUGS0000000579194|Rv1575
	Rv1576c	Rv1576c	up	14.6301	2.35962e-09	2.6909e-11	Probable PhiRv1 phage protein	Insertion sequences and phages	BUGS0000000635586,BUGS0000000637045,BUGS0000000569950,BUGS0000000635587,BUGS0000000569951,BUGS0000000636435,BUGS0000000636434,BUGS0000000635385,BUGS0000000635588|Rv1576c
	Rv1577c	Rv1577c	up	23.2792	1.68127e-09	1.62481e-12	Probable PhiRv1 phage protein	Insertion sequences and phages	BUGS0000000633864,BUGS0000000575326,BUGS0000000575325|Rv1577c
	Rv1582c	Rv1582c	up	29.0114	1.68127e-09	2.13034e-12	Probable PhiRv1 phage protein	Insertion sequences and phages	BUGS0000000569592,BUGS0000000569591,BUGS0000000569593|Rv1582c
	Rv1583c	Rv1583c	up	5.9457	3.87355e-09	9.81639e-11	Probable PhiRv1 phage protein	Insertion sequences and phages	BUGS0000000575122,BUGS0000000575121,BUGS0000000634558|Rv1583c
	Rv1586c	Rv1586c	up	5.63194	1.29956e-08	1.15886e-09	Probable PhiRv1 integrase	Insertion sequences and phages	BUGS0000000576601,BUGS0000000576343,BUGS0000000576603,BUGS0000000576602|Rv1586c
	Rv1627c	Rv1627c	up	3.71127	4.31003e-08	7.00706e-09	Probable nonspecific lipid-transfer protein	Lipid metabolism	BUGS0000000577835,BUGS0000000634144,BUGS0000000577836|Rv1627c
	Rv1702c	Rv1702c	up	6.10646	2.6593e-08	3.51788e-09	Conserved hypothetical protein	Insertion sequences and phages	BUGS0000000572172,BUGS0000000572173,BUGS0000000572174|Rv1702c
	Rv1714	Rv1714	up	3.54209	2.23752e-06	9.93446e-07	Probable oxidoreductase	Intermediate metabolism and respiration	BUGS0000000578532,BUGS0000000578533,BUGS0000000578534|Rv1714
	Rv1716	Rv1716	up	5.04989	1.54529e-08	1.48004e-09	Conserved hypothetical protein	Conserved hypotheticals	BUGS0000000571571,BUGS0000000571569,BUGS0000000571570|Rv1716
	Rv1717	Rv1717	up	4.92803	1.29956e-08	1.15926e-09	Conserved hypothetical protein	Conserved hypotheticals	BUGS0000000577082,BUGS0000000636151,BUGS0000000577081|Rv1717
	Rv1726	Rv1726	up	9.29232	3.32216e-08	4.89148e-09	Probable oxidoreductase	Intermediate metabolism and respiration	BUGS0000000572991,BUGS0000000572989,BUGS0000000572990|Rv1726
	Rv1730c	Rv1730c	up	3.67281	1.22962e-08	1.04191e-09	Possible penicillin-binding protein	Cell wall and cell processes	BUGS0000000633762,BUGS0000000579375,BUGS0000000579377|Rv1730c
	Rv1734c	Rv1734c	up	18.8224	1.50099e-08	1.3922e-09	Conserved hypothetical protein	Conserved hypotheticals	BUGS0000000635749,BUGS0000000568731,BUGS0000000580226|Rv1734c
	Rv1735c	Rv1735c	up	16.4585	3.7104e-09	9.3089e-11	Hypothetical membrane protein	Cell wall and cell processes	BUGS0000000637351,BUGS0000000637350,BUGS0000000571582|Rv1735c
	Rv1742	Rv1742	up	6.32472	3.08603e-08	4.42649e-09	Unknown protein	Unknown	BUGS0000000570181,BUGS0000000633569,BUGS0000000570180,BUGS0000000636920|Rv1742
	Rv1774	Rv1774	up	4.53788	8.2453e-09	5.09846e-10	Probable oxidoreductase	Intermediate metabolism and respiration	BUGS0000000575033,BUGS0000000575035,BUGS0000000575034|Rv1774
	Rv1775	Rv1775	up	3.92099	1.6685e-08	1.66596e-09	Conserved hypothetical protein	Conserved hypotheticals	BUGS0000000569465,BUGS0000000569466,BUGS0000000569464|Rv1775
	Rv1804c	Rv1804c	up	4.66188	2.98713e-08	4.20893e-09	Conserved protein	Conserved hypotheticals	BUGS0000000572300,BUGS0000000572298,BUGS0000000572299|Rv1804c
	Rv1817	Rv1817	up	5.79953	4.26839e-09	1.27641e-10	Possible flavoprotein	Intermediate metabolism and respiration	BUGS0000000578587,BUGS0000000637079,BUGS0000000637077|Rv1817
	Rv1835c	Rv1835c	up	3.8436	9.40091e-09	6.34054e-10	Conserved hypothetical protein	Conserved hypotheticals	BUGS0000000569033,BUGS0000000569031,BUGS0000000569032|Rv1835c
	Rv1841c	Rv1841c	up	4.03047	1.15987e-08	9.22959e-10	Conserved hypothetical membrane protein	Cell wall and cell processes	BUGS0000000635447,BUGS0000000573886,BUGS0000000633489|Rv1841c
	Rv1868	Rv1868	up	3.862	2.27345e-08	2.67905e-09	Conserved hypothetical protein	Conserved hypotheticals	BUGS0000000579337,BUGS0000000636734,BUGS0000000579338|Rv1868
	Rv1890c	Rv1890c	up	4.30436	3.03065e-08	4.29329e-09	Hypothetical protein	Conserved hypotheticals	BUGS0000000577514,BUGS0000000577512,BUGS0000000577513|Rv1890c
	Rv1894c	Rv1894c	up	5.82267	6.44677e-09	2.81004e-10	Conserved hypothetical protein	Conserved hypotheticals	BUGS0000000574195,BUGS0000000574197,BUGS0000000574196|Rv1894c
	Rv1897c	Rv1897c	up	3.84792	2.9252e-08	4.07719e-09	Conserved hypothetical protein	Conserved hypotheticals	BUGS0000000637092,BUGS0000000571076,BUGS0000000571074|Rv1897c
	Rv1928c	Rv1928c	up	8.61718	2.44508e-09	4.39941e-11	Probable short-chain type dehydrogenase/reductase	Intermediate metabolism and respiration	BUGS0000000571465,BUGS0000000571464,BUGS0000000571466|Rv1928c
	Rv1929c	Rv1929c	up	5.6275	7.86088e-09	4.68147e-10	Conserved hypothetical protein	Conserved hypotheticals	BUGS0000000633463,BUGS0000000633464,BUGS0000000578138|Rv1929c
	Rv1936	Rv1936	up	4.4329	2.39218e-08	2.88565e-09	Possible monooxygenase	Intermediate metabolism and respiration	BUGS0000000571906,BUGS0000000571907,BUGS0000000571908|Rv1936
	Rv1937	Rv1937	up	4.29882	2.42624e-08	2.9695e-09	Possible oxygenase	Intermediate metabolism and respiration	BUGS0000000571813,BUGS0000000571812,BUGS0000000571814|Rv1937
	Rv1949c	Rv1949c	up	5.45941	3.11918e-09	7.2723e-11	Conserved hypothetical protein	Conserved hypotheticals	BUGS0000000634037,BUGS0000000573702,BUGS0000000573700|Rv1949c
	Rv1974	Rv1974	up	4.88989	3.9241e-09	1.03796e-10	Probable conserved membrane protein	Cell wall and cell processes	BUGS0000000634299,BUGS0000000634298,BUGS0000000634300|Rv1974
	Rv1995	Rv1995	up	4.65034	5.13123e-09	1.91674e-10	Unknown protein	Conserved hypotheticals	BUGS0000000568884,BUGS0000000568886,BUGS0000000568885|Rv1995
	Rv2008c	Rv2008c	up	7.91424	5.08991e-08	8.77125e-09	Conserved hypothetical protein	Conserved hypotheticals	BUGS0000000575897,BUGS0000000575896,BUGS0000000575898|Rv2008c
	Rv2011c	Rv2011c	up	34.17	2.07868e-09	1.36963e-11	Conserved hypothetical protein, probable transcription repressor.	Regulatory proteins	BUGS0000000570011,BUGS0000000570012,BUGS0000000570013|Rv2011c
	Rv2012	Rv2012	up	7.27363	3.00445e-09	6.89755e-11	Conserved hypothetical protein	Conserved hypotheticals	BUGS0000000635247,BUGS0000000578776,BUGS0000000578775|Rv2012
	Rv2013	Rv2013	up	9.533	3.00325e-09	6.67917e-11	Transposase	Insertion sequences and phages	BUGS0000000634598,BUGS0000000634600,BUGS0000000634599|Rv2013
	Rv2025c	Rv2025c	up	4.72007	2.47615e-07	7.0532e-08	Conserved membrane protein	Cell wall and cell processes	BUGS0000000572265,BUGS0000000572267,BUGS0000000572266|Rv2025c
	Rv2035	Rv2035	up	4.51722	5.28365e-08	9.24238e-09	Conserved hypothetical protein	Conserved hypotheticals	BUGS0000000636337,BUGS0000000572382,BUGS0000000572383|Rv2035
	Rv2036	Rv2036	up	4.54872	1.60665e-08	1.56992e-09	Conserved hypothetical protein	Conserved hypotheticals	BUGS0000000637651,BUGS0000000635190,BUGS0000000571031|Rv2036
	Rv2037c	Rv2037c	up	4.41247	1.28727e-08	1.13852e-09	Conserved transmembrane protein	Cell wall and cell processes	BUGS0000000572969,BUGS0000000572970,BUGS0000000572968|Rv2037c
	Rv2073c	Rv2073c	up	4.31126	2.48187e-08	3.10705e-09	Probable shortchain dehydrogenase	Intermediate metabolism and respiration	BUGS0000000634847,BUGS0000000634848,BUGS0000000634849|Rv2073c
	Rv2075c	Rv2075c	up	6.401	2.74239e-09	5.07336e-11	Possible hypothetical exported or envelope protein	Cell wall and cell processes	BUGS0000000574663,BUGS0000000634210,BUGS0000000634208,BUGS0000000634209|Rv2075c
	Rv2076c	Rv2076c	up	9.0406	6.00935e-09	2.48232e-10	Conserved hypothetical protein	Conserved hypotheticals	BUGS0000000571506,BUGS0000000571507,BUGS0000000571508|Rv2076c
	Rv2077c	Rv2077c	up	7.11429	3.66745e-09	9.1082e-11	Possible conserved transmembrane protein	Cell wall and cell processes	BUGS0000000638195,BUGS0000000577588,BUGS0000000577589|Rv2077c
	Rv2086	Rv2086	up	10.3157	1.8955e-09	1.09084e-11	Conserved hypothetical protein	Insertion sequences and phages	BUGS0000000577637,BUGS0000000577638,BUGS0000000577636|Rv2086
	Rv2087	Rv2087	up	11.2628	1.8955e-09	7.75607e-12	Conserved hypothetical protein	Insertion sequences and phages	BUGS0000000573314,BUGS0000000573313|Rv2087
	Rv2177c	Rv2177c	up	3.75211	7.16155e-09	3.69457e-10	Possible transposase	Insertion sequences and phages	BUGS0000000568836,BUGS0000000568834,BUGS0000000635513|Rv2177c
	Rv2250c	Rv2250c	up	4.3911	2.35762e-08	2.82603e-09	Possible transcriptional regulatory protein	Regulatory proteins	BUGS0000000635770,BUGS0000000570793,BUGS0000000635769|Rv2250c
	Rv2251	Rv2251	up	5.22978	1.05185e-07	2.35641e-08	Possible flavoprotein	Intermediate metabolism and respiration	BUGS0000000638223,BUGS0000000637151|Rv2251
	Rv2253	Rv2253	up	23.7514	1.95623e-09	1.1898e-11	Possible secreted unknown protein	Cell wall and cell processes	BUGS0000000574671,BUGS0000000574670,BUGS0000000574672|Rv2253
	Rv2254c	Rv2254c	up	11.3601	2.22569e-08	2.59613e-09	Probable integral membrane protein	Cell wall and cell processes	BUGS0000000569763,BUGS0000000569765,BUGS0000000636325|Rv2254c
	Rv2292c	Rv2292c	up	3.79426	2.82542e-08	3.87368e-09	Hypothetical protein	Unknown	BUGS0000000571086,BUGS0000000571087|Rv2292c
	Rv2293c	Rv2293c	up	3.97683	7.10095e-09	3.46425e-10	Conserved hypothetical protein	Conserved hypotheticals	BUGS0000000579902,BUGS0000000579901,BUGS0000000633988|Rv2293c
	Rv2297	Rv2297	up	4.13958	7.28882e-09	3.86173e-10	Unknown protein	Conserved hypotheticals	BUGS0000000577967,BUGS0000000577968,BUGS0000000579870|Rv2297
	Rv2319c	Rv2319c	up	5.55559	1.28963e-08	1.14387e-09	Universal stress protein family protein	Virulence, detox and adaptation	BUGS0000000568574,BUGS0000000633879,BUGS0000000568575|Rv2319c
	Rv2323c	Rv2323c	up	3.82057	1.25821e-07	3.00269e-08	Conserved protein	Conserved hypotheticals	BUGS0000000574814,BUGS0000000574812,BUGS0000000574813|Rv2323c
	Rv2370c	Rv2370c	up	3.89818	2.31128e-07	6.42542e-08	Conserved hypothetical protein	Conserved hypotheticals	BUGS0000000568435,BUGS0000000568434,BUGS0000000568433|Rv2370c
	Rv2424c	Rv2424c	up	7.283	2.78606e-09	5.29535e-11	Probable transposase	Insertion sequences and phages	BUGS0000000568714|Rv2424c
	Rv2437	Rv2437	up	5.78898	1.16567e-08	9.30525e-10	Conserved transmembrane protein	Cell wall and cell processes	BUGS0000000633570,BUGS0000000572877|Rv2437
	Rv2452c	Rv2452c	up	4.23112	7.28998e-09	3.93504e-10	Hypothetical protein	Conserved hypotheticals	BUGS0000000578692|Rv2452c
	Rv2488c	Rv2488c	up	3.67509	8.93524e-08	1.8817e-08	Probable transcriptional regulatory protein (LuxR-family)	Regulatory proteins	BUGS0000000578920,BUGS0000000578922,BUGS0000000578921|Rv2488c
	Rv2492	Rv2492	up	4.24302	6.79162e-09	3.10615e-10	Hypothetical protein	Conserved hypotheticals	BUGS0000000574039,BUGS0000000574040,BUGS0000000574041|Rv2492
	Rv2506	Rv2506	up	7.00785	5.03733e-09	1.84311e-10	Probable transcriptional regulatory protein (probably TetR-family)	Regulatory proteins	BUGS0000000579114,BUGS0000000579116|Rv2506
	Rv2514c	Rv2514c	up	6.51454	7.10095e-09	3.51635e-10	Conserved hypothetical protein	Conserved hypotheticals	BUGS0000000569301,BUGS0000000569302,BUGS0000000569303|Rv2514c
	Rv2515c	Rv2515c	up	19.2799	2.35962e-09	2.53501e-11	Conserved hypothetical protein	Conserved hypotheticals	BUGS0000000575595,BUGS0000000575594,BUGS0000000575593|Rv2515c
	Rv2516c	Rv2516c	up	11.5411	6.79162e-09	3.11329e-10	Hypothetical protein	Conserved hypotheticals	BUGS0000000573611,BUGS0000000573612,BUGS0000000573610|Rv2516c
	Rv2517c	Rv2517c	up	5.94187	6.29059e-09	2.66226e-10	Unknown protein	Conserved hypotheticals	BUGS0000000636991,BUGS0000000578330,BUGS0000000578331|Rv2517c
	Rv2577	Rv2577	up	3.55296	1.91717e-08	2.026e-09	Conserved protein	Conserved hypotheticals	BUGS0000000571362,BUGS0000000578756,BUGS0000000578758,BUGS0000000578757|Rv2577
	Rv2578c	Rv2578c	up	7.17422	7.22505e-07	2.65126e-07	Conserved hypothetical protein	Conserved hypotheticals	BUGS0000000633755,BUGS0000000636662,BUGS0000000578428|Rv2578c
	Rv2617c	Rv2617c	up	3.99473	3.37828e-08	5.01691e-09	Probable transmembrane protein	Cell wall and cell processes	BUGS0000000575947,BUGS0000000575948,BUGS0000000575946|Rv2617c
	Rv2620c	Rv2620c	up	4.40391	2.6593e-08	3.51784e-09	Probable conserved transmembrane protein	Cell wall and cell processes	BUGS0000000571468,BUGS0000000571469,BUGS0000000571467|Rv2620c
	Rv2621c	Rv2621c	up	3.97626	7.74541e-08	1.56166e-08	Possible transcriptional regulatory protein	Regulatory proteins	BUGS0000000634747,BUGS0000000579156,BUGS0000000634746|Rv2621c
	Rv2630	Rv2630	up	3.5983	3.46877e-07	1.09619e-07	Hypothetical protein	Conserved hypotheticals	BUGS0000000578030,BUGS0000000578032,BUGS0000000578031|Rv2630
	Rv2631	Rv2631	up	4.15982	8.04989e-09	4.89603e-10	Conserved hypothetical protein	Conserved hypotheticals	BUGS0000000572168,BUGS0000000572167,BUGS0000000572166|Rv2631
	Rv2642	Rv2642	up	3.76896	1.18736e-07	2.73867e-08	Possible transcriptional regulatory protein (probably ArsR-family)	Regulatory proteins	BUGS0000000577534,BUGS0000000577533,BUGS0000000577532|Rv2642
	Rv2644c	Rv2644c	up	5.3786	1.98463e-08	2.16448e-09	Hypothetical protein	Conserved hypotheticals	BUGS0000000633436,BUGS0000000633435,BUGS0000000570422|Rv2644c
	Rv2647	Rv2647	up	6.56907	3.85631e-08	5.94181e-09	Hypothetical protein	Insertion sequences and phages	BUGS0000000637440,BUGS0000000635342,BUGS0000000637441|Rv2647
	Rv2650c	Rv2650c	up	33.8074	3.00325e-09	6.73109e-11	Possible PhiRv2 prophage protein	Insertion sequences and phages	BUGS0000000633806,BUGS0000000633807|Rv2650c
	Rv2651c	Rv2651c	up	7.83347	1.80196e-07	4.72181e-08	Possible PhiRv2 prophage protease	Insertion sequences and phages	BUGS0000000633920,BUGS0000000633921,BUGS0000000633922|Rv2651c
	Rv2652c	Rv2652c	up	10.1893	2.35962e-09	2.3968e-11	Probable PhiRv2 prophage protein	Insertion sequences and phages	BUGS0000000634198,BUGS0000000637475,BUGS0000000634199,BUGS0000000637476|Rv2652c
	Rv2653c	Rv2653c	up	9.0403	3.0567e-07	9.41192e-08	Possible PhiRv2 prophage protein	Insertion sequences and phages	BUGS0000000633970,BUGS0000000633968,BUGS0000000633969|Rv2653c
	Rv2655c	Rv2655c	up	14.201	7.19849e-09	3.73971e-10	Possible PhiRv2 prophage protein	Insertion sequences and phages	BUGS0000000635087,BUGS0000000635086,BUGS0000000635088|Rv2655c
	Rv2656c	Rv2656c	up	7.00739	1.2245e-07	2.8735e-08	Possible PhiRv2 prophage protein	Insertion sequences and phages	BUGS0000000633604,BUGS0000000633606,BUGS0000000633605|Rv2656c
	Rv2658c	Rv2658c	up	4.58054	4.06994e-08	6.46235e-09	Possible prophage protein	Insertion sequences and phages	BUGS0000000635223,BUGS0000000635225,BUGS0000000635224|Rv2658c
	Rv2659c	Rv2659c	up	3.77008	5.16292e-08	8.9625e-09	Probable PhiRv2 prophage integrase	Insertion sequences and phages	BUGS0000000638126,BUGS0000000634565,BUGS0000000634566|Rv2659c
	Rv2660c	Rv2660c	up	9.87909	1.08853e-08	8.30327e-10	Hypothetical protein	Conserved hypotheticals	BUGS0000000634029,BUGS0000000570133,BUGS0000000570134|Rv2660c
	Rv2661c	Rv2661c	up	8.38345	8.97309e-08	1.89198e-08	Hypothetical protein	Conserved hypotheticals	BUGS0000000638116,BUGS0000000636041,BUGS0000000576010,BUGS0000000576011|Rv2661c
	Rv2662	Rv2662	up	64.2706	1.8955e-09	8.0947e-12	Hypothetical protein	Conserved hypotheticals	BUGS0000000568386,BUGS0000000568387|Rv2662
	Rv2663	Rv2663	up	10.5582	2.10535e-08	2.36892e-09	Hypothetical protein	Conserved hypotheticals	BUGS0000000580024,BUGS0000000571640|Rv2663
	Rv2664	Rv2664	up	6.82963	6.1234e-09	2.57599e-10	Hypothetical protein	Conserved hypotheticals	BUGS0000000578279,BUGS0000000578280|Rv2664
	Rv2665	Rv2665	up	4.88643	7.10095e-09	3.43695e-10	Hypothetical arginine rich protein	Conserved hypotheticals	BUGS0000000633512,BUGS0000000572849,BUGS0000000572848|Rv2665
	Rv2669	Rv2669	up	7.45321	4.15532e-09	1.23206e-10	GCN5-related N-acetyltransferase	Intermediate metabolism and respiration	BUGS0000000574640,BUGS0000000574638,BUGS0000000574639|Rv2669
	Rv2687c	Rv2687c	up	3.72859	1.48112e-07	3.66715e-08	Antibiotic-transport integral membrane leucine and valine rich protein ABC transporter	Cell wall and cell processes	BUGS0000000578170,BUGS0000000578172,BUGS0000000578171|Rv2687c
	Rv2688c	Rv2688c	up	3.55552	4.26449e-08	6.90575e-09	Antibiotic-transport ATP-binding protein ABC transporter	Cell wall and cell processes	BUGS0000000575230,BUGS0000000633979,BUGS0000000575232|Rv2688c
	Rv2762c	Rv2762c	up	4.89673	1.25253e-08	1.07604e-09	Conserved hypothetical protein	Conserved hypotheticals	BUGS0000000572213,BUGS0000000634115,BUGS0000000572214|Rv2762c
	Rv2779c	Rv2779c	up	5.17765	2.1913e-08	2.52198e-09	Possible transcriptional regulatory protein (probably Lrp/AsnC-family)	Regulatory proteins	BUGS0000000573342,BUGS0000000573341,BUGS0000000634097|Rv2779c
	Rv2824c	Rv2824c	up	4.34646	2.75521e-08	3.75647e-09	Hypothetical protein	Conserved hypotheticals	BUGS0000000571922,BUGS0000000571923,BUGS0000000571921|Rv2824c
	Rv2826c	Rv2826c	up	16.2399	7.16155e-09	3.69061e-10	Hypothetical protein	Conserved hypotheticals	BUGS0000000568296,BUGS0000000568297,BUGS0000000568295|Rv2826c
	Rv2827c	Rv2827c	up	9.62665	5.03733e-09	1.86378e-10	Hypothetical protein	Conserved hypotheticals	BUGS0000000635720,BUGS0000000571752|Rv2827c
	Rv2828c	Rv2828c	up	5.76627	2.77609e-07	8.25228e-08	Conserved hypothetical protein	Conserved hypotheticals	BUGS0000000635170|Rv2828c
	Rv2864c	Rv2864c	up	5.84034	2.43002e-09	4.31073e-11	Possible penicillin-binding lipoprotein	Cell wall and cell processes	BUGS0000000571902,BUGS0000000636526,BUGS0000000571901|Rv2864c
	Rv2877c	Rv2877c	up	7.32958	5.03733e-09	1.86282e-10	Probable conserved integral membrane protein	Cell wall and cell processes	BUGS0000000577810,BUGS0000000638028,BUGS0000000638029|Rv2877c
	Rv2891	Rv2891	up	12.8255	5.66084e-09	2.23794e-10	Conserved hypothetical protein	Conserved hypotheticals	BUGS0000000579252,BUGS0000000638016,BUGS0000000638262,BUGS0000000633527|Rv2891
	Rv2897c	Rv2897c	up	6.05342	7.74541e-08	1.56243e-08	Conserved hypothetical protein	Conserved hypotheticals	BUGS0000000578933,BUGS0000000578932,BUGS0000000578934|Rv2897c
	Rv2910c	Rv2910c	up	7.50192	2.85309e-09	6.10729e-11	Conserved hypothetical protein	Conserved hypotheticals	BUGS0000000576166,BUGS0000000576167,BUGS0000000576165|Rv2910c
	Rv2912c	Rv2912c	up	14.067	2.41444e-09	3.29627e-11	Probable transcriptional regulatory protein (probably TetR-family)	Regulatory proteins	BUGS0000000634290,BUGS0000000577614,BUGS0000000577613|Rv2912c
	Rv2913c	Rv2913c	up	22.4875	1.8955e-09	8.77828e-12	Possible D-amino acid aminohydrolase (D-amino acid hydrolase)	Intermediate metabolism and respiration	BUGS0000000576914,BUGS0000000576915,BUGS0000000576913|Rv2913c
	Rv3026c	Rv3026c	up	6.2856	7.48919e-09	4.25134e-10	Conserved hypothetical protein	Conserved hypotheticals	BUGS0000000577366,BUGS0000000577364,BUGS0000000577365|Rv3026c
	Rv3027c	Rv3027c	up	3.80592	6.96759e-08	1.35255e-08	GCN5-related N-acetyltransferase	Intermediate metabolism and respiration	BUGS0000000579378,BUGS0000000579379,BUGS0000000579380|Rv3027c
	Rv3037c	Rv3037c	up	4.00236	3.3343e-08	4.9347e-09	Conserved hypothetical protein	Conserved hypotheticals	BUGS0000000578385,BUGS0000000578386,BUGS0000000578384|Rv3037c
	Rv3054c	Rv3054c	up	13.3439	8.78809e-09	5.72362e-10	Conserved hypothetical protein	Conserved hypotheticals	BUGS0000000635364,BUGS0000000635363,BUGS0000000577040|Rv3054c
	Rv3055	Rv3055	up	4.22039	1.68308e-08	1.68478e-09	Possible transcriptional regulatory protein (probably TetR-family)	Regulatory proteins	BUGS0000000636619,BUGS0000000570329,BUGS0000000570327|Rv3055
	Rv3060c	Rv3060c	up	6.29292	2.34538e-08	2.79354e-09	Probable transcriptional regulatory protein (probably GntR-family)	Regulatory proteins	BUGS0000000568878,BUGS0000000633829,BUGS0000000568880|Rv3060c
	Rv3064c	Rv3064c	up	4.41714	4.84129e-08	8.12198e-09	Probable conserved integral membrane protein	Cell wall and cell processes	BUGS0000000568818,BUGS0000000637106,BUGS0000000568817|Rv3064c
	Rv3066	Rv3066	up	8.56278	2.43542e-08	2.99336e-09	Probable transcriptional regulatory protein (probably DeoR-family)	Regulatory proteins	BUGS0000000569316,BUGS0000000569317,BUGS0000000569318|Rv3066
	Rv3098c	Rv3098c	up	4.17521	7.96047e-08	1.62195e-08	Hypothetical protein	Conserved hypotheticals	BUGS0000000636679,BUGS0000000570434,BUGS0000000636678|Rv3098c
	Rv3113	Rv3113	up	4.01856	4.11291e-08	6.59775e-09	Possible phosphatase	Intermediate metabolism and respiration	BUGS0000000575433,BUGS0000000634718,BUGS0000000634719|Rv3113
	Rv3114	Rv3114	up	4.8631	1.21376e-07	2.82678e-08	Conserved hypothetical protein	Conserved hypotheticals	BUGS0000000577676,BUGS0000000636035,BUGS0000000636034|Rv3114
	Rv3160c	Rv3160c	up	9.96256	2.41444e-09	3.01763e-11	Possible transcriptional regulatory protein (probably TetR-family)	Regulatory proteins	BUGS0000000577774,BUGS0000000577773,BUGS0000000577772|Rv3160c
	Rv3161c	Rv3161c	up	4.43555	1.23662e-07	2.92658e-08	Possible dioxygenase	Intermediate metabolism and respiration	BUGS0000000569137,BUGS0000000634123,BUGS0000000569136|Rv3161c
	Rv3163c	Rv3163c	up	8.5213	7.90801e-08	1.60124e-08	Possible conserved secreted protein	Cell wall and cell processes	BUGS0000000569760,BUGS0000000569758,BUGS0000000569759|Rv3163c
	Rv3165c	Rv3165c	up	4.5279	2.93843e-07	8.92293e-08	Unknown protein	Conserved hypotheticals	BUGS0000000577059,BUGS0000000577060,BUGS0000000577061|Rv3165c
	Rv3166c	Rv3166c	up	5.43869	8.03146e-09	4.86447e-10	Conserved hypothetical protein	Conserved hypotheticals	BUGS0000000574464,BUGS0000000574466,BUGS0000000574465|Rv3166c
	Rv3167c	Rv3167c	up	3.89125	2.07723e-07	5.61033e-08	Probable transcriptional regulatory protein (probably TetR-family)	Regulatory proteins	BUGS0000000573128,BUGS0000000636341,BUGS0000000573130|Rv3167c
	Rv3172c	Rv3172c	up	4.34701	7.74826e-09	4.59476e-10	Hypothetical protein	Conserved hypotheticals	BUGS0000000571585,BUGS0000000571584,BUGS0000000571583|Rv3172c
	Rv3173c	Rv3173c	up	7.57383	2.67736e-08	3.56264e-09	Probable transcriptional regulatory protein (probably TetR/AcrR-family)	Regulatory proteins	BUGS0000000572357,BUGS0000000572359,BUGS0000000572358|Rv3173c
	Rv3174	Rv3174	up	18.2616	5.02439e-09	1.80162e-10	Probable short-chain dehydrogenase/reductase	Intermediate metabolism and respiration	BUGS0000000580272,BUGS0000000574193,BUGS0000000633494|Rv3174
	Rv3175	Rv3175	up	12.9693	3.97462e-09	1.08447e-10	Possible amidase (aminohydrolase)	Intermediate metabolism and respiration	BUGS0000000579148,BUGS0000000579150,BUGS0000000633585|Rv3175
	Rv3177	Rv3177	up	43.2028	2.43002e-09	4.29587e-11	Possible peroxidase (non-haem peroxidase)	Virulence, detox and adaptation	BUGS0000000636664,BUGS0000000568604,BUGS0000000568605|Rv3177
	Rv3178	Rv3178	up	11.0216	2.2871e-07	6.33503e-08	Conserved hypothetical protein	Conserved hypotheticals	BUGS0000000568240,BUGS0000000568239,BUGS0000000568241|Rv3178
	Rv3182	Rv3182	up	11.4919	2.65922e-09	4.85209e-11	Conserved hypothetical protein	Conserved hypotheticals	BUGS0000000578475,BUGS0000000578477,BUGS0000000636038,BUGS0000000636037|Rv3182
	Rv3183	Rv3183	up	9.88138	1.22962e-08	1.0439e-09	Possible transcriptional regulatory protein	Regulatory proteins	BUGS0000000569748,BUGS0000000569747,BUGS0000000569746|Rv3183
	Rv3189	Rv3189	up	4.70434	4.35538e-09	1.33947e-10	Conserved hypothetical protein	Conserved hypotheticals	BUGS0000000579061,BUGS0000000579062,BUGS0000000579063|Rv3189
	Rv3195	Rv3195	up	3.9863	3.81465e-08	5.84861e-09	Conserved hypothetical protein	Conserved hypotheticals	BUGS0000000636173,BUGS0000000636172,BUGS0000000633547|Rv3195
	Rv3209	Rv3209	up	3.60454	9.90982e-09	6.9336e-10	Conserved hypothetical threonine and proline rich protein	Conserved hypotheticals	BUGS0000000636640,BUGS0000000575205,BUGS0000000636639|Rv3209
	Rv3212	Rv3212	up	3.86255	1.27271e-08	1.11919e-09	Conserved alanine valine rich protein	Conserved hypotheticals	BUGS0000000579237,BUGS0000000579235,BUGS0000000579236|Rv3212
	Rv3230c	Rv3230c	up	6.47686	2.43002e-09	3.90676e-11	Hypothetical oxidoreductase	Intermediate metabolism and respiration	BUGS0000000574973,BUGS0000000579917,BUGS0000000574972|Rv3230c
	Rv3239c	Rv3239c	up	3.78561	1.18656e-08	9.80667e-10	Probable conserved transmembrane transport protein	Cell wall and cell processes	BUGS0000000573180,BUGS0000000573179,BUGS0000000573181|Rv3239c
	Rv3242c	Rv3242c	up	5.06874	7.50717e-09	4.28057e-10	Conserved hypothetical protein	Conserved hypotheticals	BUGS0000000635833,BUGS0000000635834,BUGS0000000574730|Rv3242c
	Rv3289c	Rv3289c	up	8.14434	1.03167e-08	7.59321e-10	Possible transmembrane protein	Cell wall and cell processes	BUGS0000000577898,BUGS0000000577899,BUGS0000000637643|Rv3289c
	Rv3327	Rv3327	up	4.25399	1.00138e-07	2.2078e-08	Probable transposase fusion protein	Insertion sequences and phages	BUGS0000000576042,BUGS0000000576041|Rv3327
	Rv3348	Rv3348	up	3.76292	9.75129e-07	3.81041e-07	Probable transposase	Insertion sequences and phages	BUGS0000000571113,BUGS0000000571114,BUGS0000000571112|Rv3348
	Rv3394c	Rv3394c	up	4.52531	4.61182e-06	2.2615e-06	Conserved hypothetical protein	Conserved hypotheticals	BUGS0000000579232,BUGS0000000579233|Rv3394c
	Rv3395c	Rv3395c	up	5.81245	9.52373e-09	6.54062e-10	Conserved hypothetical protein	Conserved hypotheticals	BUGS0000000637056,BUGS0000000579404,BUGS0000000637057|Rv3395c
	Rv3406	Rv3406	up	15.1646	1.8955e-09	7.88496e-12	Probable dioxygenase	Intermediate metabolism and respiration	BUGS0000000576388,BUGS0000000576387,BUGS0000000576386|Rv3406
	Rv3415c	Rv3415c	up	8.02375	2.42624e-08	2.96964e-09	Conserved hypothetical protein	Conserved hypotheticals	BUGS0000000633536,BUGS0000000571857,BUGS0000000571856,BUGS0000000579843|Rv3415c
	Rv3424c	Rv3424c	up	17.0468	2.22486e-09	1.55867e-11	Hypothetical protein	Conserved hypotheticals	BUGS0000000571414,BUGS0000000571413,BUGS0000000571415|Rv3424c
	Rv3428c	Rv3428c	up	42.3218	3.4569e-09	8.4173e-11	Possible transposase	Insertion sequences and phages	BUGS0000000635217,BUGS0000000638245,BUGS0000000635216|Rv3428c
	Rv3430c	Rv3430c	up	4.83209	4.77733e-09	1.63441e-10	Possible transposase	Insertion sequences and phages	BUGS0000000577983,BUGS0000000579834,BUGS0000000577985|Rv3430c
	Rv3502c	Rv3502c	up	3.90842	2.11201e-08	2.38177e-09	Probable short-chain type dehydrogenase/reductase. Possible 17-beta-hydroxysteroid dehydrogenase.	Intermediate metabolism and respiration	BUGS0000000574264,BUGS0000000574263,BUGS0000000636638|Rv3502c
	Rv3517	Rv3517	up	13.7626	2.35962e-09	2.6336e-11	Conserved hypothetical protein	Conserved hypotheticals	BUGS0000000635633,BUGS0000000579171,BUGS0000000633885,BUGS0000000579169|Rv3517
	Rv3527	Rv3527	up	7.38321	3.39413e-09	8.00128e-11	Hypothetical protein	Conserved hypotheticals	BUGS0000000574773,BUGS0000000574774,BUGS0000000574775|Rv3527
	Rv3529c	Rv3529c	up	8.89031	6.79162e-09	3.14639e-10	Conserved hypothetical protein	Conserved hypotheticals	BUGS0000000576325,BUGS0000000576326,BUGS0000000576324|Rv3529c
	Rv3530c	Rv3530c	up	8.95321	2.83894e-09	5.82793e-11	Possible oxidoreductase	Intermediate metabolism and respiration	BUGS0000000576076,BUGS0000000576075,BUGS0000000576077|Rv3530c
	Rv3531c	Rv3531c	up	6.56297	1.28678e-08	1.13481e-09	Hypothetical protein	Conserved hypotheticals	BUGS0000000577503,BUGS0000000577504,BUGS0000000577505|Rv3531c
	Rv3538	Rv3538	up	9.28659	2.35962e-09	2.10479e-11	Probable dehydrogenase. Possible 2-enoyl acyl-CoA hydratase.	Intermediate metabolism and respiration	BUGS0000000570300,BUGS0000000570299,BUGS0000000633985|Rv3538
	Rv3541c	Rv3541c	up	9.68722	2.42624e-08	2.96509e-09	Conserved protein	Conserved hypotheticals	BUGS0000000573588,BUGS0000000573587,BUGS0000000573589|Rv3541c
	Rv3542c	Rv3542c	up	11.4211	1.8955e-09	1.07608e-11	Conserved hypothetical protein	Conserved hypotheticals	BUGS0000000571606,BUGS0000000571607,BUGS0000000571608|Rv3542c
	Rv3549c	Rv3549c	up	6.06844	1.2717e-08	1.11508e-09	Probable short-chain type dehydrogenase/reductase	Intermediate metabolism and respiration	BUGS0000000576303,BUGS0000000576305,BUGS0000000576304|Rv3549c
	Rv3551	Rv3551	up	4.94639	1.90216e-07	5.05186e-08	Possible CoA-transferase (alpha subunit)	Intermediate metabolism and respiration	BUGS0000000575206,BUGS0000000575208,BUGS0000000635977|Rv3551
	Rv3552	Rv3552	up	10.2364	2.35962e-09	2.6199e-11	Possible CoA-transferase (beta subunit)	Intermediate metabolism and respiration	BUGS0000000577111,BUGS0000000577110,BUGS0000000577112|Rv3552
	Rv3553	Rv3553	up	8.21528	7.63964e-09	4.43203e-10	Possible oxidoreductase	Intermediate metabolism and respiration	BUGS0000000636954,BUGS0000000636953,BUGS0000000569736|Rv3553
	Rv3555c	Rv3555c	up	5.41714	7.10095e-09	3.40859e-10	Conserved protein	Conserved hypotheticals	BUGS0000000571864,BUGS0000000571862,BUGS0000000571863|Rv3555c
	Rv3637	Rv3637	up	6.65621	4.1447e-09	1.2106e-10	Possible transposase	Insertion sequences and phages	BUGS0000000571950,BUGS0000000571949,BUGS0000000571948|Rv3637
	Rv3639c	Rv3639c	up	6.36274	7.56764e-09	4.34865e-10	Conserved hypothetical protein	Conserved hypotheticals	BUGS0000000574315,BUGS0000000574314,BUGS0000000574313|Rv3639c
	Rv3640c	Rv3640c	up	12.5736	2.35962e-09	2.22027e-11	Probable transposase	Insertion sequences and phages	BUGS0000000568555,BUGS0000000568553,BUGS0000000568554|Rv3640c
	Rv3643	Rv3643	up	3.91256	1.15987e-08	9.21503e-10	Hypothetical protein	Conserved hypotheticals	BUGS0000000636048,BUGS0000000571208|Rv3643
	Rv3657c	Rv3657c	up	7.80355	3.40429e-08	5.08141e-09	Possible conserved alanine rich membrane protein	Cell wall and cell processes	BUGS0000000571257,BUGS0000000571256,BUGS0000000571258|Rv3657c
	Rv3659c	Rv3659c	up	16.8841	4.04316e-09	1.14758e-10	Conserved hypothetical protein	Conserved hypotheticals	BUGS0000000569901,BUGS0000000569899,BUGS0000000569900|Rv3659c
	Rv3660c	Rv3660c	up	18.8005	2.41444e-09	3.61283e-11	Conserved hypothetical protein	Virulence, detox and adaptation	BUGS0000000578130,BUGS0000000578131,BUGS0000000637584,BUGS0000000578129|Rv3660c
	Rv3728	Rv3728	up	4.72986	1.78957e-07	4.6848e-08	Probable conserved two-domain membrane protein	Cell wall and cell processes	BUGS0000000572445,BUGS0000000572447,BUGS0000000572446|Rv3728
	Rv3745c	Rv3745c	up	6.911	1.09588e-08	8.44267e-10	Conserved hypothetical protein	Conserved hypotheticals	BUGS0000000574109,BUGS0000000574110|Rv3745c
	Rv3751	Rv3751	up	5.8585	2.44788e-08	3.01488e-09	Probable integrase (fragment)	Insertion sequences and phages	BUGS0000000636000,BUGS0000000569603,BUGS0000000569604|Rv3751
	Rv3784	Rv3784	up	4.60875	9.40752e-08	2.0193e-08	Possible dTDP-glucose 4,6-dehydratase	Intermediate metabolism and respiration	BUGS0000000576583,BUGS0000000576585,BUGS0000000576584|Rv3784
	Rv3785	Rv3785	up	4.9648	2.48187e-08	3.10162e-09	Hypothetical protein	Conserved hypotheticals	BUGS0000000574474,BUGS0000000574475,BUGS0000000637657|Rv3785
	Rv3833	Rv3833	up	5.60433	5.13123e-09	1.96355e-10	Transcriptional regulatory protein (probably AraC-family)	Regulatory proteins	BUGS0000000569858,BUGS0000000569859,BUGS0000000638196|Rv3833
	Rv3916c	Rv3916c	up	4.37805	5.69739e-08	1.03668e-08	Conserved hypothetical protein	Conserved hypotheticals	BUGS0000000573163,BUGS0000000573162,BUGS0000000573161|Rv3916c
	Rv0069c	sdaA	up	5.04963	7.28882e-09	3.82811e-10	Probable L-serine dehydratase SdaA (L-serine deaminase) (SDH) (L-SD)	Intermediate metabolism and respiration	BUGS0000000574552,BUGS0000000574550,BUGS0000000574551|Rv0069c
	Rv0728c	serA2	up	4.64051	3.29414e-08	4.82284e-09	Possible D-3-phosphoglycerate dehydrogenase SerA2 (phosphoglycerate dehydrogenase) (PGDH)	Intermediate metabolism and respiration	BUGS0000000578990,BUGS0000000578989,BUGS0000000578991|Rv0728c
	Rv0735	sigL	up	6.11858	2.00411e-08	2.21945e-09	Probable alternative RNA polymerase sigma factor SigL	Information pathways	BUGS0000000570092,BUGS0000000570091,BUGS0000000570090|Rv0735
	Rv2601	speE	up	4.97361	5.00711e-09	1.75109e-10	Probable spermidine synthase SpeE (putrescine aminopropyltransferase) (aminopropyltransferase) (SPDSY)	Intermediate metabolism and respiration	BUGS0000000573804,BUGS0000000573802,BUGS0000000573803|Rv2601
	Rv1224	tatB	up	4.83992	2.29622e-08	2.7259e-09	Probable protein TatB	Cell wall and cell processes	BUGS0000000575042,BUGS0000000575043,BUGS0000000635290|Rv1224
	Rv2835c	ugpA	up	9.76876	2.41444e-09	3.79359e-11	Probable Sn-glycerol-3-phosphate transport integral membrane protein ABC transporter UgpA	Cell wall and cell processes	BUGS0000000575292,BUGS0000000578440,BUGS0000000578439,BUGS0000000575294,BUGS0000000575293,BUGS0000000579980|Rv2835c
	Rv2833c	ugpB	up	5.94134	2.83894e-09	5.60653e-11	Probable Sn-glycerol-3-phosphate-binding lipoprotein UgpB	Cell wall and cell processes	BUGS0000000574680,BUGS0000000634012,BUGS0000000579855,BUGS0000000580601,BUGS0000000574679|Rv2833c
	Rv2832c	ugpC	up	3.83177	3.22148e-08	4.67745e-09	Probable Sn-glycerol-3-phosphate transport ATP-binding protein ABC transporter UgpC	Cell wall and cell processes	BUGS0000000573562,BUGS0000000573560,BUGS0000000573561|Rv2832c
	Rv2834c	ugpE	up	9.52897	3.00325e-09	6.77367e-11	Probable Sn-glycerol-3-phosphate transport integral membrane protein ABC transporter UgpE	Cell wall and cell processes	BUGS0000000572430,BUGS0000000572428,BUGS0000000572429|Rv2834c
	Rv3288c	usfY	up	4.32427	1.58476e-08	1.53014e-09	Putative protein UsfY	Conserved hypotheticals	BUGS0000000576088,BUGS0000000576087,BUGS0000000576086|Rv3288c
	Rv2550c	vapB20	up	4.66726	1.25829e-08	1.08879e-09	Possible antitoxin VapB20	Virulence, detox and adaptation	BUGS0000000574712,BUGS0000000574713|Rv2550c
	Rv0550c	vapB3	up	3.66011	2.07723e-07	5.62211e-08	Possible antitoxin VapB3	Virulence, detox and adaptation	BUGS0000000569501,BUGS0000000569500|Rv0550c
	Rv2760c	vapB42	up	7.06314	2.41444e-09	3.13342e-11	Possible antitoxin VapB42	Virulence, detox and adaptation	BUGS0000000570806,BUGS0000000570807|Rv2760c
	Rv2549c	vapC20	up	8.98962	5.48618e-09	2.15499e-10	Possible toxin VapC20	Virulence, detox and adaptation	BUGS0000000574348,BUGS0000000574349,BUGS0000000574347|Rv2549c
	Rv0617	vapC29	up	6.0611	6.81271e-09	3.17673e-10	Possible toxin VapC29. Contains PIN domain.	Virulence, detox and adaptation	BUGS0000000580260,BUGS0000000576156,BUGS0000000576157|Rv0617
	Rv1741	vapC34	up	3.62738	1.37175e-07	3.33725e-08	Possible toxin VapC34. Contains PIN domain.	Virulence, detox and adaptation	BUGS0000000576328,BUGS0000000634021|Rv1741
	Rv1982c	vapC36	up	4.98497	1.00235e-08	7.08563e-10	Possible toxin VapC36. Contains PIN domain.	Virulence, detox and adaptation	BUGS0000000571346,BUGS0000000571347,BUGS0000000571348|Rv1982c
	Rv0656c	vapC6	up	8.55312	2.41444e-09	3.63605e-11	Possible toxin VapC6	Virulence, detox and adaptation	BUGS0000000576275,BUGS0000000576273,BUGS0000000576274|Rv0656c
	Rv0665	vapC8	up	4.27039	1.72021e-08	1.73067e-09	Possible toxin VapC8	Virulence, detox and adaptation	BUGS0000000573666,BUGS0000000573665,BUGS0000000636820|Rv0665
	Rv0960	vapC9	up	5.18732	1.52601e-07	3.82469e-08	Possible toxin VapC9	Virulence, detox and adaptation	BUGS0000000636571,BUGS0000000569647,BUGS0000000569648|Rv0960
	Rv3082c	virS	up	4.8607	1.73478e-08	1.76303e-09	Virulence-regulating transcriptional regulator VirS (AraC/XylS family)	Virulence, detox and adaptation	BUGS0000000578874,BUGS0000000634716,BUGS0000000578873|Rv3082c
	Rv0022c	whiB5	up	9.73578	5.41738e-08	9.61014e-09	Probable transcriptional regulatory protein WhiB-like WhiB5	Regulatory proteins	BUGS0000000634293,BUGS0000000636194,BUGS0000000572324|Rv0022c
	Rv3862c	whiB6	up	3.61477	8.50491e-08	1.76521e-08	Possible transcriptional regulatory protein WhiB-like WhiB6	Regulatory proteins	BUGS0000000572037,BUGS0000000572036|Rv3862c
	Rv0729	xylB	up	3.79367	1.01866e-07	2.25622e-08	Possible D-xylulose kinase XylB (xylulokinase) (xylulose kinase)	Intermediate metabolism and respiration	BUGS0000000576160,BUGS0000000576159,BUGS0000000576161|Rv0729
	Rv0587	yrbE2A	up	4.6358	1.73478e-08	1.76348e-09	Conserved hypothetical integral membrane protein YrbE2A	Virulence, detox and adaptation	BUGS0000000577728,BUGS0000000634903,BUGS0000000577730|Rv0587
	Rv0588	yrbE2B	up	4.74148	4.63413e-08	7.67646e-09	Conserved hypothetical integral membrane protein YrbE2B	Virulence, detox and adaptation	BUGS0000000572046,BUGS0000000572045,BUGS0000000572044|Rv0588
	Rv1964	yrbE3A	up	4.51623	9.41562e-08	2.02343e-08	Conserved hypothetical integral membrane protein YrbE3A	Virulence, detox and adaptation	BUGS0000000634606,BUGS0000000570352,BUGS0000000634607,BUGS0000000570353|Rv1964
	Rv0590.1		up	12.7228	7.46684e-09	4.21973e-10			BUGS0000000571124,BUGS0000000634103,BUGS0000000634104|Rv0590.1
	Rv0724.1		up	4.14889	5.44834e-08	9.69269e-09			BUGS0000000568949,BUGS0000000638025,BUGS0000000638136|Rv0724.1
	Rv1135.1		up	17.9487	1.8955e-09	1.05924e-11			BUGS0000000573316,BUGS0000000573315|Rv1135.1
	Rv1290.1		up	7.2232	1.42126e-06	5.93933e-07			BUGS0000000569637,BUGS0000000636469,BUGS0000000569639|Rv1290.1
	Rv1706.1		up	4.88612	1.87169e-08	1.95422e-09			BUGS0000000637185,BUGS0000000574853,BUGS0000000637184|Rv1706.1
	Rv2250.1		up	5.20428	7.10095e-09	3.40799e-10			BUGS0000000638239,BUGS0000000638240,BUGS0000000573160|Rv2250.1
	Rv2307.1		up	8.5292	7.16155e-09	3.67616e-10			BUGS0000000578795|Rv2307.1
	Rv2307.2		up	16.4927	2.35962e-09	2.26178e-11			BUGS0000000572863,BUGS0000000572862,BUGS0000000572864|Rv2307.2
	Rv2427Ac		up	9.48074	3.00445e-09	6.92866e-11			BUGS0000000638318,BUGS0000000638320,BUGS0000000636026,BUGS0000000633747,BUGS0000000579605,BUGS0000000579604|Rv2427Ac
	Rv3423.1		up	6.30669	4.88359e-08	8.20532e-09			BUGS0000000637965,BUGS0000000638244,BUGS0000000637966|Rv3423.1
	Rv3566.1		up	6.28694	9.40091e-09	6.43245e-10			BUGS0000000568699,BUGS0000000568700|Rv3566.1
	Rv3280	accD5	down	4.50277	5.68003e-09	2.25992e-10	Probable propionyl-CoA carboxylase beta chain 5 AccD5 (pccase) (propanoyl-CoA:carbon dioxide ligase)	Lipid metabolism	BUGS0000000575864,BUGS0000000575865,BUGS0000000634222|Rv3280
	Rv0033	acpA	down	3.59184	2.74923e-08	3.73918e-09	Probable acyl carrier protein AcpA (ACP)	Lipid metabolism	BUGS0000000571710,BUGS0000000571711|Rv0033
	Rv2244	acpM	down	3.69387	4.63413e-08	7.68527e-09	Meromycolate extension acyl carrier protein AcpM	Lipid metabolism	BUGS0000000577076,BUGS0000000577075,BUGS0000000577074|Rv2244
	Rv2428	ahpC	down	9.81022	6.79162e-09	3.12702e-10	Alkyl hydroperoxide reductase C protein AhpC (alkyl hydroperoxidase C)	Virulence, detox and adaptation	BUGS0000000574260,BUGS0000000574262,BUGS0000000574261|Rv2428
	Rv2429	ahpD	down	4.04414	5.3966e-08	9.50194e-09	Alkyl hydroperoxide reductase D protein AhpD (alkyl hydroperoxidase D)	Virulence, detox and adaptation	BUGS0000000579934,BUGS0000000568868,BUGS0000000568867|Rv2429
	Rv1819c	bacA	down	4.39201	1.25459e-08	1.081e-09	Probable drug-transport transmembrane ATP-binding protein ABC transporter BacA	Cell wall and cell processes	BUGS0000000575445,BUGS0000000575446,BUGS0000000575447|Rv1819c
	Rv2289	cdh	down	9.81278	2.41444e-09	3.45931e-11	Probable CDP-diacylglycerol pyrophosphatase Cdh (CDP-diacylglycerol diphosphatase) (CDP-diacylglycerol phosphatidylhydrolase)	Lipid metabolism	BUGS0000000575289,BUGS0000000575291,BUGS0000000575290|Rv2289
	Rv0062	celA1	down	3.95548	2.29622e-08	2.72916e-09	Possible cellulase CelA1 (endoglucanase) (endo-1,4-beta-glucanase) (FI-cmcase) (carboxymethyl cellulase)	Intermediate metabolism and respiration	BUGS0000000636561,BUGS0000000569586,BUGS0000000569587|Rv0062
	Rv2376c	cfp2	down	4.16218	5.08088e-08	8.74282e-09	Low molecular weight antigen CFP2 (low molecular weight protein antigen 2) (CFP-2)	Cell wall and cell processes	BUGS0000000575495,BUGS0000000575493,BUGS0000000575494|Rv2376c
	Rv3648c	cspA	down	3.9379	2.69234e-07	7.88734e-08	Probable cold shock protein A CspA	Virulence, detox and adaptation	BUGS0000000568320,BUGS0000000568319|Rv3648c
	Rv0815c	cysA2	down	3.70119	2.22569e-08	2.60585e-09	Probable thiosulfate sulfurtransferase CysA2 (rhodanese-like protein) (thiosulfate cyanide transsulfurase) (thiosulfate thiotransferase)	Intermediate metabolism and respiration	BUGS0000000635165,BUGS0000000575151,BUGS0000000575152|Rv0815c
	Rv1201c	dapD	down	4.53975	7.86402e-09	4.70326e-10	Tetrahydrodipicolinate N-succinyltransferase DapD	Intermediate metabolism and respiration	BUGS0000000580338,BUGS0000000578835,BUGS0000000578833|Rv1201c
	Rv0429c	def	down	5.2099	3.97462e-09	1.08783e-10	Probable polypeptide deformylase Def (PDF) (formylmethionine deformylase)	Information pathways	BUGS0000000573509,BUGS0000000573510,BUGS0000000580443|Rv0429c
	Rv3791	dprE2	down	4.24668	1.04245e-08	7.7933e-10	Decaprenylphosphoryl-D-2-keto erythro pentose reductase	Lipid metabolism	BUGS0000000570370,BUGS0000000570368,BUGS0000000570369|Rv3791
	Rv3794	embA	down	7.37604	4.85446e-09	1.67526e-10	Integral membrane indolylacetylinositol arabinosyltransferase EmbA (arabinosylindolylacetylinositol synthase)	Cell wall and cell processes	BUGS0000000633462,BUGS0000000571301,BUGS0000000571303|Rv3794
	Rv3795	embB	down	4.04275	2.84065e-08	3.9103e-09	Integral membrane indolylacetylinositol arabinosyltransferase EmbB (arabinosylindolylacetylinositol synthase)	Cell wall and cell processes	BUGS0000000571832,BUGS0000000571830,BUGS0000000571831|Rv3795
	Rv2740	ephG	down	3.89472	3.22148e-08	4.67792e-09	Epoxide hydrolase	Virulence, detox and adaptation	BUGS0000000570324,BUGS0000000570325,BUGS0000000570326|Rv2740
	Rv3616c	espA	down	5.02957	7.41368e-09	4.09575e-10	ESX-1 secretion-associated protein A, EspA	Cell wall and cell processes	BUGS0000000575570,BUGS0000000575569,BUGS0000000575568|Rv3616c
	Rv3615c	espC	down	4.91898	3.07237e-07	9.47561e-08	ESX-1 secretion-associated protein EspC	Cell wall and cell processes	BUGS0000000634662,BUGS0000000579985,BUGS0000000577449|Rv3615c
	Rv3614c	espD	down	3.85303	1.31346e-07	3.15218e-08	ESX-1 secretion-associated protein EspD	Cell wall and cell processes	BUGS0000000576798,BUGS0000000576797,BUGS0000000635298|Rv3614c
	Rv3849	espR	down	4.41337	4.43316e-09	1.45968e-10	ESX-1 transcriptional regulatory protein EspR	Regulatory proteins	BUGS0000000577432,BUGS0000000577433,BUGS0000000636582|Rv3849
	Rv3890c	esxC	down	7.33736	8.5634e-09	5.47754e-10	ESAT-6 like protein EsxC (ESAT-6 like protein 11)	Cell wall and cell processes	BUGS0000000635117,BUGS0000000578314,BUGS0000000635116|Rv3890c
	Rv3891c	esxD	down	8.54507	3.9241e-09	1.04061e-10	Possible ESAT-6 like protein EsxD	Cell wall and cell processes	BUGS0000000571157,BUGS0000000571158,BUGS0000000571159|Rv3891c
	Rv0287	esxG	down	6.75275	7.28882e-09	3.80835e-10	ESAT-6 like protein EsxG (conserved protein TB9.8)	Cell wall and cell processes	BUGS0000000578797,BUGS0000000578796|Rv0287
	Rv0288	esxH	down	4.9804	2.18279e-08	2.48698e-09	Low molecular weight protein antigen 7 EsxH (10 kDa antigen) (CFP-7) (protein TB10.4)	Cell wall and cell processes	BUGS0000000572895,BUGS0000000572896,BUGS0000000572894|Rv0288
	Rv1038c	esxJ	down	4.51884	3.9064e-08	6.05859e-09	ESAT-6 like protein EsxJ (ESAT-6 like protein 2)	Cell wall and cell processes	BUGS0000000569776,BUGS0000000636525,BUGS0000000580148|Rv1038c
	Rv1197	esxK	down	4.41182	8.30204e-08	1.71469e-08	ESAT-6 like protein EsxK (ESAT-6 like protein 3)	Cell wall and cell processes	BUGS0000000633943,BUGS0000000579750|Rv1197
	Rv1198	esxL	down	3.93937	4.78701e-07	1.62681e-07	Putative ESAT-6 like protein EsxL (ESAT-6 like protein 4)	Cell wall and cell processes	BUGS0000000570591|Rv1198
	Rv1792	esxM	down	4.56313	2.50734e-08	3.17656e-09	ESAT-6 like protein EsxM	Cell wall and cell processes	BUGS0000000638315,BUGS0000000580219,BUGS0000000579135|Rv1792
	Rv1793	esxN	down	3.81592	1.91699e-07	5.10581e-08	Putative ESAT-6 like protein EsxN (ESAT-6 like protein 5)	Cell wall and cell processes	BUGS0000000573737,BUGS0000000573736|Rv1793
	Rv2346c	esxO	down	3.96266	2.08178e-07	5.64032e-08	Putative ESAT-6 like protein EsxO (ESAT-6 like protein 6)	Cell wall and cell processes	BUGS0000000634118,BUGS0000000573645|Rv2346c
	Rv2347c	esxP	down	4.50846	2.54635e-08	3.26521e-09	Putative ESAT-6 like protein EsxP (ESAT-6 like protein 7)	Cell wall and cell processes	BUGS0000000635078|Rv2347c
	Rv3019c	esxR	down	5.98704	1.06181e-08	8.01898e-10	Secreted ESAT-6 like protein EsxR (TB10.3) (ESAT-6 like protein 9)	Cell wall and cell processes	BUGS0000000577737,BUGS0000000577738|Rv3019c
	Rv3619c	esxV	down	3.71847	1.52601e-07	3.81433e-08	Putative ESAT-6 like protein EsxV (ESAT-6 like protein 1)	Cell wall and cell processes	BUGS0000000571120,BUGS0000000634227,BUGS0000000633670,BUGS0000000635991|Rv3619c
	Rv1185c	fadD21	down	4.36531	2.43186e-08	2.98282e-09	Probable fatty-acid-AMP ligase FadD21 (fatty-acid-AMP synthetase) (fatty-acid-AMP synthase)	Lipid metabolism	BUGS0000000569367,BUGS0000000569369,BUGS0000000569368|Rv1185c
	Rv3826	fadD23	down	3.66071	3.25132e-08	4.73715e-09	Probable fatty-acid-AMP ligase FadD23 (fatty-acid-AMP synthetase) (fatty-acid-AMP synthase)	Lipid metabolism	BUGS0000000575658,BUGS0000000575659,BUGS0000000575660|Rv3826
	Rv2950c	fadD29	down	4.20243	6.06196e-08	1.12298e-08	Fatty-acid-AMP ligase FadD29 (fatty-acid-AMP synthetase) (fatty-acid-AMP synthase)	Lipid metabolism	BUGS0000000576927,BUGS0000000576926,BUGS0000000576925|Rv2950c
	Rv3274c	fadE25	down	4.58777	1.06181e-08	8.01561e-10	Probable acyl-CoA dehydrogenase FadE25	Lipid metabolism	BUGS0000000573956,BUGS0000000573957,BUGS0000000573955|Rv3274c
	Rv0231	fadE4	down	6.13041	2.41444e-09	3.78352e-11	Probable acyl-CoA dehydrogenase FadE4	Lipid metabolism	BUGS0000000575126,BUGS0000000575128,BUGS0000000575127|Rv0231
	Rv3804c	fbpA	down	6.02896	2.60651e-08	3.40841e-09	Secreted antigen 85-a FbpA (mycolyl transferase 85A) (fibronectin-binding protein A) (antigen 85 complex A)	Lipid metabolism	BUGS0000000574501,BUGS0000000574499,BUGS0000000574500|Rv3804c
	Rv1886c	fbpB	down	10.9024	1.73478e-08	1.75049e-09	Secreted antigen 85-B FbpB (85B) (antigen 85 complex B) (mycolyl transferase 85B) (fibronectin-binding protein B) (extracellular alpha-antigen)	Lipid metabolism	BUGS0000000577137,BUGS0000000577136,BUGS0000000577138|Rv1886c
	Rv0129c	fbpC	down	4.89935	6.07989e-09	2.52687e-10	Secreted antigen 85-C FbpC (85C) (antigen 85 complex C) (AG58C) (mycolyl transferase 85C) (fibronectin-binding protein C)	Lipid metabolism	BUGS0000000572229,BUGS0000000572228,BUGS0000000572227|Rv0129c
	Rv3803c	fbpD	down	3.70008	2.05912e-08	2.30646e-09	Secreted MPT51/MPB51 antigen protein FbpD (MPT51/MPB51 antigen 85 complex C) (AG58C) (mycolyl transferase 85C) (fibronectin-binding protein C) (85C)	Lipid metabolism	BUGS0000000572762,BUGS0000000634687,BUGS0000000572763|Rv3803c
	Rv3029c	fixA	down	4.33372	2.50734e-08	3.17335e-09	Probable electron transfer flavoprotein (beta-subunit) FixA (beta-ETF) (electron transfer flavoprotein small subunit) (ETFSS)	Intermediate metabolism and respiration	BUGS0000000569063,BUGS0000000569061,BUGS0000000569062|Rv3029c
	Rv3102c	ftsE	down	4.21042	2.03379e-08	2.26779e-09	Putative cell division ATP-binding protein FtsE (septation component-transport ATP-binding protein ABC transporter)	Cell wall and cell processes	BUGS0000000570043,BUGS0000000570044,BUGS0000000570042|Rv3102c
	Rv3634c	galE1	down	4.57906	9.40091e-09	6.43076e-10	UDP-glucose 4-epimerase GalE1 (galactowaldenase) (UDP-galactose 4-epimerase) (uridine diphosphate galactose 4-epimerase) (uridine diphospho-galactose 4-epimerase)	Intermediate metabolism and respiration	BUGS0000000569687,BUGS0000000569689,BUGS0000000569688|Rv3634c
	Rv1436	gap	down	4.77554	1.15987e-08	9.21537e-10	Probable glyceraldehyde 3-phosphate dehydrogenase Gap (GAPDH)	Intermediate metabolism and respiration	BUGS0000000574522,BUGS0000000636230,BUGS0000000574520|Rv1436
	Rv2211c	gcvT	down	3.52047	3.3807e-08	5.03764e-09	Probable aminomethyltransferase GcvT (glycine cleavage system T protein)	Intermediate metabolism and respiration	BUGS0000000579922,BUGS0000000573008,BUGS0000000573007|Rv2211c
	Rv2220	glnA1	down	6.35392	1.10581e-08	8.54723e-10	Glutamine synthetase GlnA1 (glutamine synthase) (GS-I)	Intermediate metabolism and respiration	BUGS0000000568471,BUGS0000000633537,BUGS0000000568473|Rv2220
	Rv0896	gltA2	down	3.54939	6.49576e-08	1.22804e-08	Probable citrate synthase I GltA2	Intermediate metabolism and respiration	BUGS0000000577332,BUGS0000000577333,BUGS0000000577331|Rv0896
	Rv2101	helZ	down	5.59152	2.1913e-08	2.52596e-09	Probable helicase HelZ	Information pathways	BUGS0000000578801,BUGS0000000634615,BUGS0000000578803|Rv2101
	Rv2626c	hrp1	down	3.75693	1.53649e-07	3.85875e-08	Hypoxic response protein 1 Hrp1	Conserved hypotheticals	BUGS0000000637426,BUGS0000000579853,BUGS0000000578082|Rv2626c
	Rv2031c	hspX	down	4.22722	5.66856e-08	1.02712e-08	Heat shock protein HspX (alpha-crystallin homolog) (14 kDa antigen) (HSP16.3)	Virulence, detox and adaptation	BUGS0000000571428,BUGS0000000571430,BUGS0000000571429|Rv2031c
	Rv2299c	htpG	down	4.90021	5.70754e-09	2.2996e-10	Probable chaperone protein HtpG (heat shock protein) (HSP90 family protein) (high temperature protein G)	Virulence, detox and adaptation	BUGS0000000573602,BUGS0000000573604,BUGS0000000573603|Rv2299c
	Rv0467	icl1	down	3.98931	1.06516e-07	2.39161e-08	Isocitrate lyase Icl (isocitrase) (isocitratase)	Intermediate metabolism and respiration	BUGS0000000574881,BUGS0000000574883,BUGS0000000574882|Rv0467
	Rv3084	lipR	down	3.50339	1.69671e-07	4.39442e-08	Probable acetyl-hydrolase/esterase LipR	Intermediate metabolism and respiration	BUGS0000000569695,BUGS0000000569697,BUGS0000000569696|Rv3084
	Rv2945c	lppX	down	3.59713	2.25164e-08	2.64764e-09	Probable conserved lipoprotein LppX	Cell wall and cell processes	BUGS0000000577757,BUGS0000000634031,BUGS0000000635350|Rv2945c
	Rv3390	lpqD	down	3.68268	2.71447e-08	3.63901e-09	Probable conserved lipoprotein LpqD	Cell wall and cell processes	BUGS0000000574911,BUGS0000000574912,BUGS0000000574913|Rv3390
	Rv3584	lpqE	down	4.87038	1.03167e-08	7.67904e-10	Possible conserved lipoprotein LpqE	Cell wall and cell processes	BUGS0000000573028,BUGS0000000634376,BUGS0000000637462|Rv3584
	Rv3763	lpqH	down	6.45094	8.85905e-09	5.79228e-10	19 kDa lipoprotein antigen precursor LpqH	Cell wall and cell processes	BUGS0000000577975,BUGS0000000634458,BUGS0000000577974|Rv3763
	Rv1270c	lprA	down	4.06425	1.62028e-08	1.59729e-09	Possible lipoprotein LprA	Cell wall and cell processes	BUGS0000000576818,BUGS0000000576820,BUGS0000000636495|Rv1270c
	Rv0173	lprK	down	4.43598	4.77733e-09	1.61358e-10	Possible Mce-family lipoprotein LprK (Mce-family lipoprotein Mce1E)	Cell wall and cell processes	BUGS0000000571953,BUGS0000000571952,BUGS0000000571951|Rv0173
	Rv3597c	lsr2	down	4.55612	1.6425e-08	1.62752e-09	Iron-regulated H-NS-like protein Lsr2	Information pathways	BUGS0000000577856,BUGS0000000577857|Rv3597c
	Rv0169	mce1A	down	6.20786	3.44794e-08	5.15531e-09	Mce-family protein Mce1A	Virulence, detox and adaptation	BUGS0000000636446,BUGS0000000636447,BUGS0000000568382|Rv0169
	Rv0170	mce1B	down	5.13816	2.473e-08	3.05207e-09	Mce-family protein Mce1B	Virulence, detox and adaptation	BUGS0000000570171,BUGS0000000570173,BUGS0000000570172|Rv0170
	Rv0171	mce1C	down	4.99576	6.58737e-09	2.88803e-10	Mce-family protein Mce1C	Virulence, detox and adaptation	BUGS0000000572216,BUGS0000000572215,BUGS0000000572217|Rv0171
	Rv0172	mce1D	down	4.49587	1.64395e-08	1.63312e-09	Mce-family protein Mce1D	Virulence, detox and adaptation	BUGS0000000568396,BUGS0000000568395,BUGS0000000568394|Rv0172
	Rv0174	mce1F	down	4.07798	1.45354e-08	1.33714e-09	Mce-family protein Mce1F	Virulence, detox and adaptation	BUGS0000000575582,BUGS0000000575581,BUGS0000000575583|Rv0174
	Rv1240	mdh	down	6.07328	5.42117e-09	2.08824e-10	Probable malate dehydrogenase Mdh	Intermediate metabolism and respiration	BUGS0000000575692,BUGS0000000575694,BUGS0000000575693|Rv1240
	Rv1133c	metE	down	3.56513	8.93524e-08	1.88018e-08	Probable 5-methyltetrahydropteroyltriglutamate--homocysteine methyltransferase MetE (methionine synthase, vitamin-B12 independent isozyme)	Intermediate metabolism and respiration	BUGS0000000580435,BUGS0000000568286,BUGS0000000568288|Rv1133c
	Rv3592	mhuD	down	4.63593	2.18279e-08	2.50031e-09	Possible heme degrading protein MhuD	Intermediate metabolism and respiration	BUGS0000000574589,BUGS0000000574588,BUGS0000000574590|Rv3592
	Rv0643c	mmaA3	down	3.65533	5.56987e-08	9.99961e-09	Methoxy mycolic acid synthase 3 MmaA3 (methyl mycolic acid synthase 3) (MMA3) (hydroxy mycolic acid synthase)	Lipid metabolism	BUGS0000000570770,BUGS0000000570769,BUGS0000000570768|Rv0643c
	Rv0642c	mmaA4	down	4.65554	9.52691e-09	6.63938e-10	Methoxy mycolic acid synthase 4 MmaA4 (methyl mycolic acid synthase 4) (MMA4) (hydroxy mycolic acid synthase)	Lipid metabolism	BUGS0000000635820,BUGS0000000579132,BUGS0000000579134|Rv0642c
	Rv2259	mscR	down	4.87332	2.69006e-08	3.59948e-09	S-nitrosomycothiol reductase MscR	Intermediate metabolism and respiration	BUGS0000000575639,BUGS0000000575638,BUGS0000000575637|Rv2259
	Rv0091	mtn	down	3.52288	1.60744e-08	1.57648e-09	Probable bifunctional MTA/SAH nucleosidase Mtn: 5'-methylthioadenosine nucleosidase (methylthioadenosine methylthioribohydrolase) + S-adenosylhomocysteine nucleosidase (S-adenosyl-L-homocysteine homocysteinylribohydrolase)	Intermediate metabolism and respiration	BUGS0000000579164,BUGS0000000579165,BUGS0000000579163|Rv0091
	Rv2329c	narK1	down	7.37924	1.53479e-08	1.43522e-09	Probable nitrite extrusion protein 1 NarK1 (nitrite facilitator 1)	Cell wall and cell processes	BUGS0000000571567,BUGS0000000571566,BUGS0000000571568|Rv2329c
	Rv2445c	ndkA	down	4.11528	3.86954e-08	5.972e-09	Probable nucleoside diphosphate kinase NdkA (NDK) (NDP kinase) (nucleoside-2-P kinase)	Intermediate metabolism and respiration	BUGS0000000578217,BUGS0000000578218,BUGS0000000578216|Rv2445c
	Rv1182	papA3	down	4.90331	2.489e-08	3.12463e-09	Probable conserved polyketide synthase associated protein PapA3	Lipid metabolism	BUGS0000000573410,BUGS0000000573411,BUGS0000000573409|Rv1182
	Rv1195	PE13	down	4.36652	1.95812e-07	5.22528e-08	PE family protein PE13	PE/PPE families	BUGS0000000570610,BUGS0000000570611|Rv1195
	Rv1386	PE15	down	6.53857	5.13123e-09	1.94757e-10	PE family protein PE15	PE/PPE families	BUGS0000000578747,BUGS0000000578748,BUGS0000000578749|Rv1386
	Rv1791	PE19	down	4.19615	2.98713e-08	4.20217e-09	PE family protein PE19	PE/PPE families	BUGS0000000570272,BUGS0000000637016,BUGS0000000637015|Rv1791
	Rv3477	PE31	down	39.2074	2.24455e-09	1.68975e-11	PE family protein PE31	PE/PPE families	BUGS0000000571576,BUGS0000000571575,BUGS0000000634134|Rv3477
	Rv3622c	PE32	down	4.25731	2.29796e-07	6.37675e-08	PE family protein PE32	PE/PPE families	BUGS0000000634336,BUGS0000000634335,BUGS0000000636269|Rv3622c
	Rv0285	PE5	down	3.54915	3.46889e-08	5.20753e-09	PE family protein PE5	PE/PPE families	BUGS0000000577496,BUGS0000000637576,BUGS0000000577495|Rv0285
	Rv0125	pepA	down	6.17029	6.35909e-09	2.73554e-10	Probable serine protease PepA (serine proteinase) (MTB32A)	Intermediate metabolism and respiration	BUGS0000000576187,BUGS0000000576186,BUGS0000000576185|Rv0125
	Rv2213	pepB	down	4.14555	1.85218e-08	1.92915e-09	Probable aminopeptidase PepB	Intermediate metabolism and respiration	BUGS0000000577641,BUGS0000000577640,BUGS0000000577639|Rv2213
	Rv2947c	pks15	down	3.62561	8.98312e-09	5.91893e-10	Probable polyketide synthase Pks15	Lipid metabolism	BUGS0000000577235,BUGS0000000635320,BUGS0000000635319|Rv2947c
	Rv0155	pntAa	down	4.31408	1.38654e-08	1.25091e-09	Probable NAD(P) transhydrogenase (subunit alpha) PntAa [first part; catalytic part] (pyridine nucleotide transhydrogenase subunit alpha) (nicotinamide nucleotide transhydrogenase subunit alpha)	Intermediate metabolism and respiration	BUGS0000000638255,BUGS0000000638256,BUGS0000000570008|Rv0155
	Rv0156	pntAb	down	3.80138	9.49272e-08	2.05924e-08	Probable NAD(P) transhydrogenase (subunit alpha) PntAb [second part; integral membrane protein] (pyridine nucleotide transhydrogenase subunit alpha) (nicotinamide nucleotide transhydrogenase subunit alpha)	Intermediate metabolism and respiration	BUGS0000000572867,BUGS0000000633637,BUGS0000000572866|Rv0156
	Rv3628	ppa	down	6.98166	2.83894e-09	5.74088e-11	Inorganic pyrophosphatase Ppa (pyrophosphate phospho-hydrolase) (PPASE) (inorganic diphosphatase) (diphosphate phospho-hydrolase)	Intermediate metabolism and respiration	BUGS0000000575805,BUGS0000000575804,BUGS0000000575803|Rv3628
	Rv1196	PPE18	down	4.23481	2.72567e-08	3.66094e-09	PPE family protein PPE18	PE/PPE families	BUGS0000000633767,BUGS0000000580306,BUGS0000000572442|Rv1196
	Rv1361c	PPE19	down	4.26062	1.46616e-07	3.62638e-08	PPE family protein PPE19	PE/PPE families	BUGS0000000577395,BUGS0000000576418|Rv1361c
	Rv1387	PPE20	down	4.91231	6.44677e-09	2.80182e-10	PPE family protein PPE20	PE/PPE families	BUGS0000000637897,BUGS0000000578262,BUGS0000000633992|Rv1387
	Rv3136	PPE51	down	5.18175	8.15624e-09	5.00206e-10	PPE family protein PPE51	PE/PPE families	BUGS0000000634997,BUGS0000000568760,BUGS0000000568759|Rv3136
	Rv3478	PPE60	down	7.8587	2.01297e-08	2.23437e-09	PE family protein PPE60	PE/PPE families	BUGS0000000577393|Rv3478
	Rv0009	ppiA	down	8.79628	5.02439e-09	1.80807e-10	Probable iron-regulated peptidyl-prolyl cis-trans isomerase A PpiA (PPIase A) (rotamase A)	Information pathways	BUGS0000000580318,BUGS0000000572115,BUGS0000000572116|Rv0009
	Rv2582	ppiB	down	3.76732	1.66062e-07	4.27985e-08	Probable peptidyl-prolyl cis-trans isomerase B PpiB (cyclophilin) (PPIase) (rotamase) (peptidylprolyl isomerase)	Information pathways	BUGS0000000573704,BUGS0000000573703,BUGS0000000573705|Rv2582
	Rv1078	pra	down	8.02018	5.27715e-08	9.21428e-09	Probable proline-rich antigen homolog Pra	Conserved hypotheticals	BUGS0000000579043,BUGS0000000579042,BUGS0000000579041|Rv1078
	Rv1017c	prsA	down	4.36556	6.35909e-09	2.7396e-10	Probable ribose-phosphate pyrophosphokinase PrsA (phosphoribosyl pyrophosphate synthetase) (PRPP synthetase)	Intermediate metabolism and respiration	BUGS0000000572491,BUGS0000000572492,BUGS0000000572490|Rv1017c
	Rv0934	pstS1	down	5.57759	7.10095e-09	3.43374e-10	Periplasmic phosphate-binding lipoprotein PstS1 (PBP-1) (PstS1)	Cell wall and cell processes	BUGS0000000570099,BUGS0000000570100,BUGS0000000570101|Rv0934
	Rv3923c	rnpA	down	4.94526	1.17774e-08	9.44459e-10	Ribonuclease P protein component RnpA (RNaseP protein) (RNase P protein) (protein C5)	Information pathways	BUGS0000000633782,BUGS0000000633781,BUGS0000000578072|Rv3923c
	Rv0867c	rpfA	down	4.15279	1.8092e-07	4.74996e-08	Possible resuscitation-promoting factor RpfA	Cell wall and cell processes	BUGS0000000573772,BUGS0000000573770,BUGS0000000573771,BUGS0000000580253|Rv0867c
	Rv0704	rplB	down	3.8237	5.23981e-07	1.82759e-07	50S ribosomal protein L2 RplB	Information pathways	BUGS0000000578223,BUGS0000000578224,BUGS0000000578222|Rv0704
	Rv0056	rplI	down	4.64798	7.28882e-09	3.91594e-10	50S ribosomal protein L9 RplI	Information pathways	BUGS0000000578646,BUGS0000000578647,BUGS0000000578648|Rv0056
	Rv0651	rplJ	down	5.32732	7.46684e-09	4.18785e-10	50S ribosomal protein L10 RplJ	Information pathways	BUGS0000000578574,BUGS0000000578575,BUGS0000000578576|Rv0651
	Rv3443c	rplM	down	4.66318	1.54529e-08	1.48006e-09	50S ribosomal protein L13 RplM	Information pathways	BUGS0000000577838,BUGS0000000577839,BUGS0000000577840|Rv3443c
	Rv0708	rplP	down	3.58681	9.25692e-08	1.97525e-08	50S ribosomal protein L16 RplP	Information pathways	BUGS0000000573637,BUGS0000000573636,BUGS0000000573638|Rv0708
	Rv2442c	rplU	down	4.93729	8.08437e-09	4.93749e-10	50S ribosomal protein L21 RplU	Information pathways	BUGS0000000576539,BUGS0000000576541,BUGS0000000576540|Rv2442c
	Rv0709	rpmC	down	4.13382	2.05432e-07	5.53407e-08	50S ribosomal protein L29 RpmC	Information pathways	BUGS0000000569451,BUGS0000000569450|Rv0709
	Rv0979A	rpmF	down	4.8674	4.43316e-09	1.46049e-10	50S ribosomal protein L32 RpmF	Information pathways	BUGS0000000572777,BUGS0000000636289|Rv0979A
	Rv0634B	rpmG2	down	4.25894	3.72787e-08	5.69667e-09	50S ribosomal protein L33 RpmG2	Information pathways	BUGS0000000574755|Rv0634B
	Rv3924c	rpmH	down	7.84207	1.97142e-08	2.13479e-09	50S ribosomal protein L34 RpmH	Information pathways	BUGS0000000577352,BUGS0000000580086|Rv3924c
	Rv1630	rpsA	down	3.92288	4.06994e-08	6.46693e-09	30S ribosomal protein S1 RpsA	Information pathways	BUGS0000000568716,BUGS0000000568715,BUGS0000000580070|Rv1630
	Rv0707	rpsC	down	3.69305	5.88474e-08	1.08568e-08	30S ribosomal protein S3 RpsC	Information pathways	BUGS0000000571891,BUGS0000000571893,BUGS0000000571892|Rv0707
	Rv0053	rpsF	down	5.71906	1.08853e-08	8.27855e-10	30S ribosomal protein S6 RpsF	Information pathways	BUGS0000000635943,BUGS0000000573722,BUGS0000000573723|Rv0053
	Rv0718	rpsH	down	4.36095	1.39613e-08	1.26664e-09	30S ribosomal protein S8 RpsH	Information pathways	BUGS0000000577109,BUGS0000000577108,BUGS0000000636216|Rv0718
	Rv3442c	rpsI	down	4.12553	5.56987e-08	1.00077e-08	30S ribosomal protein S9 RpsI	Information pathways	BUGS0000000576638,BUGS0000000576640,BUGS0000000576639|Rv3442c
	Rv0700	rpsJ	down	3.99043	2.88763e-07	8.70095e-08	30S ribosomal protein S10 RpsJ (transcription antitermination factor NusE)	Information pathways	BUGS0000000568663,BUGS0000000568661,BUGS0000000568662|Rv0700
	Rv0717	rpsN1	down	4.41114	4.37442e-07	1.46332e-07	30S ribosomal protein S14 RpsN1	Information pathways	BUGS0000000636167,BUGS0000000569964|Rv0717
	Rv0710	rpsQ	down	4.07979	1.02115e-08	7.34939e-10	30S ribosomal protein S17 RpsQ	Information pathways	BUGS0000000577186,BUGS0000000577184,BUGS0000000577185|Rv0710
	Rv0055	rpsR1	down	6.17604	5.13123e-09	1.95183e-10	30S ribosomal protein S18-1 RpsR1	Information pathways	BUGS0000000573783,BUGS0000000573782|Rv0055
	Rv0705	rpsS	down	3.5256	1.91295e-07	5.09021e-08	30S ribosomal protein S19 RpsS	Information pathways	BUGS0000000574592,BUGS0000000574591|Rv0705
	Rv2412	rpsT	down	7.39681	4.04316e-09	1.14317e-10	30S ribosomal protein S20 RpsT	Information pathways	BUGS0000000570285,BUGS0000000570284|Rv2412
	Rv0034	Rv0034	down	3.84001	1.60665e-08	1.57163e-09	Conserved hypothetical protein	Conserved hypotheticals	BUGS0000000572881,BUGS0000000572880,BUGS0000000572879|Rv0034
	Rv0057	Rv0057	down	3.65089	1.21604e-08	1.01696e-09	Hypothetical protein	Conserved hypotheticals	BUGS0000000569849,BUGS0000000569850,BUGS0000000569848|Rv0057
	Rv0145	Rv0145	down	3.62438	9.05914e-08	1.92386e-08	Possible S-adenosylmethionine-dependent methyltransferase	Lipid metabolism	BUGS0000000635027,BUGS0000000568276,BUGS0000000568275,BUGS0000000568274|Rv0145
	Rv0157A	Rv0157A	down	3.9459	4.41334e-08	7.20271e-09	Conserved protein	Conserved hypotheticals	BUGS0000000638324|Rv0157A
	Rv0203	Rv0203	down	4.85113	1.22193e-08	1.02498e-09	Possible exported protein	Cell wall and cell processes	BUGS0000000576617,BUGS0000000576619,BUGS0000000576618|Rv0203
	Rv0227c	Rv0227c	down	5.95587	2.83894e-09	5.61812e-11	Probable conserved membrane protein	Cell wall and cell processes	BUGS0000000638024,BUGS0000000634180,BUGS0000000569938|Rv0227c
	Rv0296c	Rv0296c	down	3.80662	1.80552e-08	1.85445e-09	Probable sulfatase	Intermediate metabolism and respiration	BUGS0000000568672,BUGS0000000568671,BUGS0000000568670|Rv0296c
	Rv0308	Rv0308	down	6.66509	1.03167e-08	7.52219e-10	Probable conserved integral membrane protein	Cell wall and cell processes	BUGS0000000576132,BUGS0000000634399,BUGS0000000576130|Rv0308
	Rv0309	Rv0309	down	4.05776	2.88841e-08	4.01127e-09	Possible conserved exported protein	Cell wall and cell processes	BUGS0000000571721,BUGS0000000571723,BUGS0000000571722|Rv0309
	Rv0315	Rv0315	down	5.86873	7.10095e-09	3.40661e-10	Possible beta-1,3-glucanase precursor	Intermediate metabolism and respiration	BUGS0000000573138,BUGS0000000634257,BUGS0000000573139,BUGS0000000573137|Rv0315
	Rv0364	Rv0364	down	5.98892	4.51882e-09	1.51162e-10	Possible conserved transmembrane protein	Cell wall and cell processes	BUGS0000000573812,BUGS0000000633891,BUGS0000000573813|Rv0364
	Rv0430	Rv0430	down	5.79495	6.14983e-08	1.14705e-08	Conserved hypothetical protein	Conserved hypotheticals	BUGS0000000569260,BUGS0000000636251,BUGS0000000569261|Rv0430
	Rv0431	Rv0431	down	3.52297	1.03167e-08	7.68656e-10	Putative tuberculin related peptide	Cell wall and cell processes	BUGS0000000569590,BUGS0000000634806,BUGS0000000569588|Rv0431
	Rv0479c	Rv0479c	down	3.72162	4.4267e-08	7.23574e-09	Probable conserved membrane protein	Cell wall and cell processes	BUGS0000000579356,BUGS0000000579354,BUGS0000000634045|Rv0479c
	Rv0516c	Rv0516c	down	3.97876	1.36615e-06	5.6744e-07	Possible anti-anti-sigma factor	Information pathways	BUGS0000000635752,BUGS0000000577867,BUGS0000000577868|Rv0516c
	Rv0523c	Rv0523c	down	4.09008	1.06181e-08	8.04562e-10	Conserved protein	Conserved hypotheticals	BUGS0000000575226,BUGS0000000575225,BUGS0000000575224|Rv0523c
	Rv0566c	Rv0566c	down	6.03003	5.46244e-09	2.1216e-10	Conserved protein	Conserved hypotheticals	BUGS0000000634439,BUGS0000000575577,BUGS0000000575576|Rv0566c
	Rv0686	Rv0686	down	3.53992	9.16296e-09	6.15353e-10	Probable membrane protein	Cell wall and cell processes	BUGS0000000572575,BUGS0000000572577,BUGS0000000572576|Rv0686
	Rv0774c	Rv0774c	down	5.02317	4.30727e-09	1.29895e-10	Probable conserved exported protein	Cell wall and cell processes	BUGS0000000579105,BUGS0000000579106,BUGS0000000634158|Rv0774c
	Rv0831c	Rv0831c	down	5.26074	2.27831e-08	2.69055e-09	Conserved protein	Conserved hypotheticals	BUGS0000000574419,BUGS0000000574418,BUGS0000000574417|Rv0831c
	Rv0948c	Rv0948c	down	3.99486	7.25984e-08	1.4351e-08	Chorismate mutase	Intermediate metabolism and respiration	BUGS0000000579113,BUGS0000000637513,BUGS0000000579112|Rv0948c
	Rv0954	Rv0954	down	6.92242	4.35538e-09	1.34657e-10	Probable conserved transmembrane protein	Cell wall and cell processes	BUGS0000000573901,BUGS0000000573902,BUGS0000000573903|Rv0954
	Rv1109c	Rv1109c	down	4.02763	2.91293e-06	1.34128e-06	Conserved protein	Conserved hypotheticals	BUGS0000000574405,BUGS0000000574407,BUGS0000000574406|Rv1109c
	Rv1535	Rv1535	down	3.6789	1.63392e-07	4.17048e-08	Unknown protein	Conserved hypotheticals	BUGS0000000577024,BUGS0000000633514,BUGS0000000577023|Rv1535
	Rv1626	Rv1626	down	3.69663	7.22215e-08	1.42393e-08	Probable two-component system transcriptional regulator	Regulatory proteins	BUGS0000000636671,BUGS0000000570723,BUGS0000000570721|Rv1626
	Rv1639c	Rv1639c	down	3.94482	1.23038e-07	2.89979e-08	Conserved hypothetical membrane protein	Cell wall and cell processes	BUGS0000000576231,BUGS0000000576233,BUGS0000000576232|Rv1639c
	Rv2054	Rv2054	down	8.10113	2.41444e-09	3.09502e-11	Conserved protein	Conserved hypotheticals	BUGS0000000575374,BUGS0000000575372,BUGS0000000575373|Rv2054
	Rv2061c	Rv2061c	down	5.28103	5.85775e-09	2.39001e-10	Conserved protein	Conserved hypotheticals	BUGS0000000576946,BUGS0000000576947,BUGS0000000576948|Rv2061c
	Rv2190c	Rv2190c	down	4.51157	1.09509e-08	8.39492e-10	Conserved hypothetical protein	Virulence, detox and adaptation	BUGS0000000577043,BUGS0000000577042,BUGS0000000577041|Rv2190c
	Rv2258c	Rv2258c	down	7.33439	2.43002e-09	4.16783e-11	Possible transcriptional regulatory protein	Regulatory proteins	BUGS0000000576333,BUGS0000000576332,BUGS0000000635781|Rv2258c
	Rv2271	Rv2271	down	5.97171	3.03065e-08	4.29058e-09	Conserved hypothetical protein	Conserved hypotheticals	BUGS0000000571651,BUGS0000000571652,BUGS0000000571650|Rv2271
	Rv2288	Rv2288	down	9.26823	8.98482e-09	5.94283e-10	Hypothetical protein	Conserved hypotheticals	BUGS0000000573727,BUGS0000000573728,BUGS0000000573729|Rv2288
	Rv2628	Rv2628	down	5.20746	2.28222e-07	6.31026e-08	Hypothetical protein	Conserved hypotheticals	BUGS0000000635233,BUGS0000000568245,BUGS0000000568247|Rv2628
	Rv2699c	Rv2699c	down	8.43767	1.54529e-08	1.45591e-09	Conserved hypothetical protein	Conserved hypotheticals	BUGS0000000572436,BUGS0000000572435,BUGS0000000572434|Rv2699c
	Rv2734	Rv2734	down	4.30614	8.12538e-08	1.66379e-08	Conserved hypothetical protein	Conserved hypotheticals	BUGS0000000571779,BUGS0000000571778,BUGS0000000571777|Rv2734
	Rv2816c	Rv2816c	down	4.46976	1.36957e-06	5.69554e-07	Conserved hypothetical protein	Conserved hypotheticals	BUGS0000000570636,BUGS0000000570637,BUGS0000000570638|Rv2816c
	Rv2952	Rv2952	down	5.7691	8.35017e-09	5.22679e-10	Possible methyltransferase (methylase)	Intermediate metabolism and respiration	BUGS0000000570018,BUGS0000000570017,BUGS0000000570019|Rv2952
	Rv2953	Rv2953	down	4.50333	7.63964e-09	4.45291e-10	Enoyl reductase	Lipid metabolism	BUGS0000000572573,BUGS0000000572572,BUGS0000000572574|Rv2953
	Rv2959c	Rv2959c	down	4.63551	7.41001e-09	4.04607e-10	Possible methyltransferase (methylase)	Intermediate metabolism and respiration	BUGS0000000575378,BUGS0000000633929,BUGS0000000575379|Rv2959c
	Rv2960c	Rv2960c	down	5.7196	3.88879e-09	9.95358e-11	Hypothetical protein	Conserved hypotheticals	BUGS0000000568261,BUGS0000000568262|Rv2960c
	Rv3030	Rv3030	down	3.61287	1.53653e-08	1.44074e-09	Conserved protein	Conserved hypotheticals	BUGS0000000575681,BUGS0000000575680,BUGS0000000575682|Rv3030
	Rv3083	Rv3083	down	3.98599	1.18487e-08	9.58639e-10	Probable monooxygenase (hydroxylase)	Intermediate metabolism and respiration	BUGS0000000570632,BUGS0000000570631,BUGS0000000570630|Rv3083
	Rv3194c	Rv3194c	down	3.81938	9.90982e-09	6.95646e-10	Possible conserved secreted protein	Cell wall and cell processes	BUGS0000000573247,BUGS0000000573246,BUGS0000000637331|Rv3194c
	Rv3213c	Rv3213c	down	4.35966	5.70754e-09	2.2998e-10	Possible SOJ/para-related protein	Cell wall and cell processes	BUGS0000000580421,BUGS0000000580422,BUGS0000000580423,BUGS0000000570572|Rv3213c
	Rv3224	Rv3224	down	4.79081	8.5098e-09	5.36984e-10	Possible iron-regulated short-chain dehydrogenase/reductase	Intermediate metabolism and respiration	BUGS0000000577904,BUGS0000000580106,BUGS0000000580105|Rv3224
	Rv3312A	Rv3312A	down	7.90241	1.02011e-08	7.29021e-10	Secreted protein antigen	Cell wall and cell processes	BUGS0000000636263,BUGS0000000578159,BUGS0000000578160|Rv3312A
	Rv3472	Rv3472	down	3.5735	3.63933e-08	5.53229e-09	Conserved protein	Conserved hypotheticals	BUGS0000000576591,BUGS0000000576589,BUGS0000000576590|Rv3472
	Rv3633	Rv3633	down	3.68313	6.57779e-07	2.38207e-07	Conserved protein	Conserved hypotheticals	BUGS0000000576453,BUGS0000000576454,BUGS0000000576455|Rv3633
	Rv3686c	Rv3686c	down	3.54282	1.53961e-06	6.52363e-07	Conserved hypothetical protein	Conserved hypotheticals	BUGS0000000636335,BUGS0000000577621,BUGS0000000577623|Rv3686c
	Rv3716c	Rv3716c	down	6.53735	4.07345e-09	1.1665e-10	Conserved protein	Conserved hypotheticals	BUGS0000000576307,BUGS0000000576306,BUGS0000000576308|Rv3716c
	Rv3747	Rv3747	down	6.88333	3.03175e-08	4.32559e-09	Conserved protein	Conserved hypotheticals	BUGS0000000574357,BUGS0000000574356,BUGS0000000574358|Rv3747
	Rv3831	Rv3831	down	4.15014	6.09402e-09	2.54818e-10	Hypothetical protein	Conserved hypotheticals	BUGS0000000635125,BUGS0000000576766,BUGS0000000576765|Rv3831
	Rv3922c	Rv3922c	down	3.94054	8.22478e-09	5.06493e-10	Possible hemolysin	Virulence, detox and adaptation	BUGS0000000574442,BUGS0000000579800,BUGS0000000574440|Rv3922c
	Rv2069	sigC	down	5.27346	4.43316e-09	1.40874e-10	RNA polymerase sigma factor, ECF subfamily, SigC	Information pathways	BUGS0000000633398,BUGS0000000635730,BUGS0000000568602|Rv2069
	Rv3846	sodA	down	12.5667	1.8955e-09	7.89161e-12	Superoxide dismutase [FE] SodA	Virulence, detox and adaptation	BUGS0000000570561,BUGS0000000570562,BUGS0000000570560|Rv3846
	Rv0432	sodC	down	3.5764	4.67784e-08	7.77664e-09	Periplasmic superoxide dismutase [Cu-Zn] SodC	Virulence, detox and adaptation	BUGS0000000578581,BUGS0000000578582,BUGS0000000578580|Rv0432
	Rv0054	ssb	down	4.23923	7.16155e-09	3.64796e-10	Single-strand binding protein Ssb (helix-destabilizing protein)	Information pathways	BUGS0000000570949,BUGS0000000570950,BUGS0000000570948|Rv0054
	Rv0814c	sseC2	down	3.58938	7.25984e-08	1.43391e-08	Conserved protein SseC2	Intermediate metabolism and respiration	BUGS0000000577747,BUGS0000000577745,BUGS0000000577746|Rv0814c
	Rv1174c	TB8.4	down	3.52166	6.67483e-08	1.27204e-08	Low molecular weight T-cell antigen TB8.4	Cell wall and cell processes	BUGS0000000570010,BUGS0000000570009|Rv1174c
	Rv3130c	tgs1	down	4.00427	9.94517e-08	2.1826e-08	Triacylglycerol synthase (diacylglycerol acyltransferase) Tgs1	Lipid metabolism	BUGS0000000577941,BUGS0000000577942,BUGS0000000577943|Rv3130c
	Rv3734c	tgs2	down	3.82653	1.40362e-08	1.27988e-09	Putative triacylglycerol synthase (diacylglycerol acyltransferase) Tgs2	Lipid metabolism	BUGS0000000569183,BUGS0000000569181,BUGS0000000569182|Rv3734c
	Rv1932	tpx	down	5.11531	1.34011e-08	1.19883e-09	Probable thiol peroxidase Tpx	Virulence, detox and adaptation	BUGS0000000577321,BUGS0000000577320,BUGS0000000577319|Rv1932
	Rv3913	trxB2	down	3.56993	1.80552e-08	1.85768e-09	Probable thioredoxin reductase TrxB2 (TRXR) (TR)	Intermediate metabolism and respiration	BUGS0000000636244,BUGS0000000579863,BUGS0000000574556|Rv3913
	Rv3914	trxC	down	4.06548	1.11275e-07	2.51821e-08	Thioredoxin TrxC (TRX) (MPT46)	Intermediate metabolism and respiration	BUGS0000000572479,BUGS0000000572478,BUGS0000000579717|Rv3914
	Rv0685	tuf	down	3.53264	1.92266e-08	2.05129e-09	Probable iron-regulated elongation factor TU Tuf (EF-TU)	Information pathways	BUGS0000000575760,BUGS0000000575759,BUGS0000000575761|Rv0685
	Rv0469	umaA	down	3.89699	9.52691e-09	6.62392e-10	Possible mycolic acid synthase UmaA	Lipid metabolism	BUGS0000000578896,BUGS0000000578897,BUGS0000000578898|Rv0469
	Rv1241	vapB33	down	3.7264	9.45244e-08	2.04571e-08	Possible antitoxin VapB33	Virulence, detox and adaptation	BUGS0000000568270,BUGS0000000636252,BUGS0000000568269|Rv1241
	Rv0167	yrbE1A	down	4.18227	7.41368e-09	4.09067e-10	Conserved integral membrane protein YrbE1A	Virulence, detox and adaptation	BUGS0000000568941,BUGS0000000634456,BUGS0000000568939|Rv0167
	Rv0236.1		down	4.20388	6.9551e-08	1.3466e-08			BUGS0000000572483|Rv0236.1
	Rv0634.1		down	3.70167	3.97901e-08	6.23005e-09			BUGS0000000633799,BUGS0000000570623,BUGS0000000570622|Rv0634.1
	Rv1638.1		down	6.36164	1.54668e-08	1.48768e-09			BUGS0000000572558,BUGS0000000572559|Rv1638.1
	Rv3198.1		down	5.49549	9.16076e-09	6.12884e-10			BUGS0000000574560,BUGS0000000574559|Rv3198.1
	Rv3678.1		down	4.01768	7.43367e-09	4.12723e-10			BUGS0000000577037|Rv3678.1

## Sheet: Ibuprofen DEG
	Pain-killer carprofen elicits pleiotropic modes of bactericidal action with potential to reverse antimicrobial resistance in tuberculosis
	Arundhati Maitra, Dimitrios Evangelopoulos, Alina Chrzastek, Aidan Hanrath, Monisha Shaik, Trupti Kolvekar, Jess Healy, Marc Lipman, Simon J Waddell, Timothy D McHugh, Sanjib Bhakta
	Significantly differentially expressed genes were identified comparing ibuprofen-treated to carrier control (DMSO-treated) using a moderated t-test (p-value <0.05 with Benjamini and Hochberg multiple testing correction) and a >3.5 fold change
	149 DEG
	Rv Number	Gene Name	Regulation	FC (abs)	p (Corr)	p	Protein Function	Functional Category	Gene_ID
	Rv0711	atsA	up	5.23644	3.37021e-07	1.01636e-08	Possible arylsulfatase AtsA (aryl-sulfate sulphohydrolase) (arylsulphatase)	Intermediate metabolism and respiration	BUGS0000000579888,BUGS0000000576213,BUGS0000000578667,BUGS0000000576212,BUGS0000000579887|Rv0711
	Rv0186	bglS	up	4.25075	9.33137e-07	4.94236e-08	Probable beta-glucosidase BglS (gentiobiase) (cellobiase) (beta-D-glucoside glucohydrolase)	Intermediate metabolism and respiration	BUGS0000000576202,BUGS0000000576203,BUGS0000000576204|Rv0186
	Rv3270	ctpC	up	10.6607	1.8968e-07	4.13393e-09	Probable metal cation-transporting P-type ATPase C CtpC	Cell wall and cell processes	BUGS0000000576262,BUGS0000000576261,BUGS0000000576263|Rv3270
	Rv0848	cysK2	up	24.9519	4.12369e-08	1.35854e-10	Possible cysteine synthase a CysK2 (O-acetylserine sulfhydrylase) (O-acetylserine (thiol)-lyase) (CSASE)	Intermediate metabolism and respiration	BUGS0000000569280,BUGS0000000569278,BUGS0000000569279|Rv0848
	Rv3854c	ethA	up	7.2948	4.05888e-07	1.31662e-08	Monooxygenase EthA	Intermediate metabolism and respiration	BUGS0000000574702,BUGS0000000574701,BUGS0000000574700|Rv3854c
	Rv3855	ethR	up	7.60816	7.51357e-08	5.02008e-10	Transcriptional regulatory repressor protein (TetR-family) EthR	Regulatory proteins	BUGS0000000578687,BUGS0000000578686,BUGS0000000578688|Rv3855
	Rv2590	fadD9	up	5.79525	1.0671e-07	1.4603e-09	Probable fatty-acid-CoA ligase FadD9 (fatty-acid-CoA synthetase) (fatty-acid-CoA synthase)	Lipid metabolism	BUGS0000000577629,BUGS0000000577628,BUGS0000000577627|Rv2590
	Rv3061c	fadE22	up	4.03114	1.0671e-07	1.4509e-09	Probable acyl-CoA dehydrogenase FadE22	Lipid metabolism	BUGS0000000577859,BUGS0000000580406,BUGS0000000576257,BUGS0000000577860,BUGS0000000577858,BUGS0000000576256|Rv3061c
	Rv0752c	fadE9	up	4.28625	5.01413e-07	1.88973e-08	Probable acyl-CoA dehydrogenase FadE9	Lipid metabolism	BUGS0000000637165,BUGS0000000576528,BUGS0000000576530|Rv0752c
	Rv0351	grpE	up	3.62022	2.92214e-07	7.84965e-09	Probable GrpE protein (HSP-70 cofactor)	Virulence, detox and adaptation	BUGS0000000635736,BUGS0000000574070,BUGS0000000574069,BUGS0000000634929|Rv0351
	Rv0251c	hsp	up	11.1941	1.97259e-08	4.99897e-11	Heat shock protein Hsp (heat-stress-induced ribosome-binding protein A)	Virulence, detox and adaptation	BUGS0000000574256,BUGS0000000574254,BUGS0000000574255|Rv0251c
	Rv0353	hspR	up	4.03284	3.00806e-07	8.36505e-09	Probable heat shock protein transcriptional repressor HspR (MerR family)	Virulence, detox and adaptation	BUGS0000000579390,BUGS0000000579392,BUGS0000000579391|Rv0353
	Rv3016	lpqA	up	4.05711	6.09004e-07	2.53798e-08	Probable lipoprotein LpqA	Cell wall and cell processes	BUGS0000000568597,BUGS0000000568599,BUGS0000000568598|Rv3016
	Rv0847	lpqS	up	23.56	8.86989e-09	4.11428e-12	Probable lipoprotein LpqS	Cell wall and cell processes	BUGS0000000575489,BUGS0000000636961,BUGS0000000634474|Rv0847
	Rv0591	mce2C	up	7.30466	9.74921e-07	5.50956e-08	Mce-family protein Mce2C	Virulence, detox and adaptation	BUGS0000000578512,BUGS0000000578513,BUGS0000000636631,BUGS0000000634995|Rv0591
	Rv0557	mgtA	up	4.7385	6.03604e-08	3.36525e-10	Mannosyltransferase MgtA	Lipid metabolism	BUGS0000000574886,BUGS0000000635947,BUGS0000000574885|Rv0557
	Rv0676c	mmpL5	up	10.8536	9.75409e-08	1.10124e-09	Probable conserved transmembrane transport protein MmpL5	Cell wall and cell processes	BUGS0000000573082,BUGS0000000573083,BUGS0000000634868|Rv0676c
	Rv1557	mmpL6	up	15.2901	5.69355e-08	2.74145e-10	Probable conserved transmembrane transport protein MmpL6	Cell wall and cell processes	BUGS0000000634494,BUGS0000000634493,BUGS0000000577405|Rv1557
	Rv0677c	mmpS5	up	9.51668	1.20115e-07	2.13078e-09	Possible conserved membrane protein MmpS5	Cell wall and cell processes	BUGS0000000579517,BUGS0000000579518,BUGS0000000579519|Rv0677c
	Rv3065	mmr	up	8.63441	9.82292e-08	1.21977e-09	Multidrugs-transport integral membrane protein Mmr	Cell wall and cell processes	BUGS0000000570821,BUGS0000000570822,BUGS0000000570823|Rv3065
	Rv2107	PE22	up	3.64059	7.54983e-07	3.45042e-08	PE family protein PE22	PE/PPE families	BUGS0000000575990,BUGS0000000575991|Rv2107
	Rv0840c	pip	up	4.63267	1.03453e-06	6.3258e-08	Probable proline iminopeptidase Pip (prolyl aminopeptidase) (pap)	Intermediate metabolism and respiration	BUGS0000000576606,BUGS0000000576605,BUGS0000000576604|Rv0840c
	Rv2281	pitB	up	4.57897	8.78216e-07	4.47342e-08	Putative phosphate-transport permease PitB	Cell wall and cell processes	BUGS0000000578306,BUGS0000000578304,BUGS0000000578305|Rv2281
	Rv0453	PPE11	up	3.6608	2.4609e-07	5.7999e-09	PPE family protein PPE11	PE/PPE families	BUGS0000000568863,BUGS0000000568864,BUGS0000000568865|Rv0453
	Rv1131	prpC	up	26.2871	1.97259e-08	4.93709e-11	Probable methylcitrate synthase PrpC	Intermediate metabolism and respiration	BUGS0000000577783,BUGS0000000633422,BUGS0000000577781|Rv1131
	Rv1130	prpD	up	22.0562	1.24764e-08	1.58089e-11	Possible methylcitrate dehydratase PrpD	Intermediate metabolism and respiration	BUGS0000000634603,BUGS0000000576792,BUGS0000000634602|Rv1130
	Rv0067c	Rv0067c	up	4.23558	3.25256e-07	9.58958e-09	Possible transcriptional regulatory protein (possibly TetR-family)	Regulatory proteins	BUGS0000000579554,BUGS0000000579555,BUGS0000000579553|Rv0067c
	Rv0068	Rv0068	up	21.1667	3.71753e-08	1.13052e-10	Probable oxidoreductase	Intermediate metabolism and respiration	BUGS0000000568439,BUGS0000000568440,BUGS0000000568438|Rv0068
	Rv0077c	Rv0077c	up	5.98268	7.51357e-08	5.01021e-10	Probable oxidoreductase	Intermediate metabolism and respiration	BUGS0000000574689,BUGS0000000574690,BUGS0000000574688|Rv0077c
	Rv0452	Rv0452	up	4.3137	4.36771e-07	1.52748e-08	Possible transcriptional regulatory protein	Regulatory proteins	BUGS0000000570980,BUGS0000000570981,BUGS0000000570982|Rv0452
	Rv0492c	Rv0492c	up	6.25353	1.0671e-07	1.38131e-09	Probable oxidoreductase GMC-type	Intermediate metabolism and respiration	BUGS0000000570495,BUGS0000000570496,BUGS0000000570497,BUGS0000000579886|Rv0492c
	Rv0493c	Rv0493c	up	7.64261	7.7452e-08	5.49583e-10	Conserved protein	Conserved hypotheticals	BUGS0000000577735,BUGS0000000577734,BUGS0000000577736|Rv0493c
	Rv0494	Rv0494	up	6.40714	1.8968e-07	4.11608e-09	Probable transcriptional regulatory protein (probably GntR-family)	Regulatory proteins	BUGS0000000571786,BUGS0000000571785,BUGS0000000571787|Rv0494
	Rv0559c	Rv0559c	up	5.62155	1.34526e-06	9.40931e-08	Possible conserved secreted protein	Cell wall and cell processes	BUGS0000000577770,BUGS0000000577769,BUGS0000000577771|Rv0559c
	Rv0560c	Rv0560c	up	39.5485	8.86989e-09	6.19076e-12	Possible benzoquinone methyltransferase (methylase)	Intermediate metabolism and respiration	BUGS0000000578621,BUGS0000000578620,BUGS0000000578619|Rv0560c
	Rv0584	Rv0584	up	3.55883	7.27416e-07	3.24443e-08	Possible conserved exported protein	Cell wall and cell processes	BUGS0000000568443,BUGS0000000568441,BUGS0000000568442|Rv0584
	Rv0678	Rv0678	up	7.17705	8.62942e-08	6.82621e-10	Conserved protein	Conserved hypotheticals	BUGS0000000569339,BUGS0000000569337,BUGS0000000569338|Rv0678
	Rv0725c	Rv0725c	up	5.034	1.14326e-07	1.93624e-09	Conserved hypothetical protein	Conserved hypotheticals	BUGS0000000568951,BUGS0000000568950|Rv0725c
	Rv0726c	Rv0726c	up	4.31054	7.24462e-07	3.19453e-08	Possible S-adenosylmethionine-dependent methyltransferase	Lipid metabolism	BUGS0000000634236,BUGS0000000579765,BUGS0000000571036|Rv0726c
	Rv0790c	Rv0790c	up	4.73308	1.18879e-07	2.07872e-09	Hypothetical protein	Conserved hypotheticals	BUGS0000000571930,BUGS0000000571932,BUGS0000000571931|Rv0790c
	Rv0791c	Rv0791c	up	5.82516	8.43396e-08	6.1983e-10	Conserved protein	Conserved hypotheticals	BUGS0000000573282,BUGS0000000573281,BUGS0000000573283|Rv0791c
	Rv0792c	Rv0792c	up	5.22348	9.79942e-08	1.17868e-09	Probable transcriptional regulatory protein (probably GntR-family)	Regulatory proteins	BUGS0000000572098,BUGS0000000572097,BUGS0000000572096|Rv0792c
	Rv0830	Rv0830	up	4.30385	1.60333e-05	3.33993e-06	Possible S-adenosylmethionine-dependent methyltransferase	Lipid metabolism	BUGS0000000569889,BUGS0000000569887,BUGS0000000569888|Rv0830
	Rv0846c	Rv0846c	up	4.75414	6.49674e-07	2.76597e-08	Probable oxidase	Intermediate metabolism and respiration	BUGS0000000578577,BUGS0000000578579,BUGS0000000578578|Rv0846c
	Rv0849	Rv0849	up	5.30655	2.06984e-06	1.8091e-07	Probable conserved integral membrane transport protein	Cell wall and cell processes	BUGS0000000577460,BUGS0000000577462,BUGS0000000577461|Rv0849
	Rv0850	Rv0850	up	4.30092	5.14161e-06	7.00337e-07	Putative transposase (fragment)	Insertion sequences and phages	BUGS0000000579460,BUGS0000000579462,BUGS0000000579461|Rv0850
	Rv0976c	Rv0976c	up	3.68108	3.03151e-07	8.75804e-09	Conserved hypothetical protein	Conserved hypotheticals	BUGS0000000569177,BUGS0000000569175,BUGS0000000569176|Rv0976c
	Rv1057	Rv1057	up	5.04992	1.36406e-07	2.47025e-09	Conserved hypothetical protein	Conserved hypotheticals	BUGS0000000570530,BUGS0000000570532,BUGS0000000636853|Rv1057
	Rv1128c	Rv1128c	up	4.47093	1.03453e-06	6.1351e-08	Conserved hypothetical protein	Insertion sequences and phages	BUGS0000000571477,BUGS0000000637705,BUGS0000000637707|Rv1128c
	Rv1129c	Rv1129c	up	14.2939	8.78993e-08	7.79644e-10	Probable transcriptional regulator protein	Regulatory proteins	BUGS0000000571936,BUGS0000000571935,BUGS0000000571937|Rv1129c
	Rv1186c	Rv1186c	up	3.60747	9.75409e-08	1.09297e-09	Conserved protein	Conserved hypotheticals	BUGS0000000575663,BUGS0000000575662,BUGS0000000575661|Rv1186c
	Rv1216c	Rv1216c	up	20.348	5.95289e-08	3.16803e-10	Probable conserved integral membrane protein	Cell wall and cell processes	BUGS0000000579294,BUGS0000000579293,BUGS0000000579292|Rv1216c
	Rv1217c	Rv1217c	up	11.9249	5.93287e-08	3.00703e-10	Probable tetronasin-transport integral membrane protein ABC transporter	Cell wall and cell processes	BUGS0000000569421,BUGS0000000569422,BUGS0000000569423|Rv1217c
	Rv1218c	Rv1218c	up	28.3298	1.24764e-08	1.49152e-11	Probable tetronasin-transport ATP-binding protein ABC transporter	Cell wall and cell processes	BUGS0000000572012,BUGS0000000572011,BUGS0000000572010|Rv1218c
	Rv1219c	Rv1219c	up	26.5036	8.86989e-09	6.74346e-12	Probable transcriptional regulatory protein	Regulatory proteins	BUGS0000000577382,BUGS0000000577383,BUGS0000000577384|Rv1219c
	Rv1576c	Rv1576c	up	6.20653	1.14326e-07	1.84356e-09	Probable PhiRv1 phage protein	Insertion sequences and phages	BUGS0000000635586,BUGS0000000637045,BUGS0000000569950,BUGS0000000635587,BUGS0000000569951,BUGS0000000636435,BUGS0000000636434,BUGS0000000635385,BUGS0000000635588|Rv1576c
	Rv1577c	Rv1577c	up	8.52028	1.51546e-08	2.68835e-11	Probable PhiRv1 phage protein	Insertion sequences and phages	BUGS0000000633864,BUGS0000000575326,BUGS0000000575325|Rv1577c
	Rv1582c	Rv1582c	up	3.84508	4.09055e-07	1.3621e-08	Probable PhiRv1 phage protein	Insertion sequences and phages	BUGS0000000569592,BUGS0000000569591,BUGS0000000569593|Rv1582c
	Rv1592c	Rv1592c	up	3.62001	1.14326e-07	1.88095e-09	Conserved hypothetical protein	Conserved hypotheticals	BUGS0000000571022,BUGS0000000571021,BUGS0000000571020|Rv1592c
	Rv1993c	Rv1993c	up	3.8948	1.03453e-06	6.30383e-08	Conserved protein	Conserved hypotheticals	BUGS0000000568478,BUGS0000000568477|Rv1993c
	Rv2011c	Rv2011c	up	8.01758	8.62942e-08	6.84328e-10	Conserved hypothetical protein, probable transcription repressor.	Regulatory proteins	BUGS0000000570011,BUGS0000000570012,BUGS0000000570013|Rv2011c
	Rv2012	Rv2012	up	4.21425	5.52825e-07	2.19953e-08	Conserved hypothetical protein	Conserved hypotheticals	BUGS0000000635247,BUGS0000000578776,BUGS0000000578775|Rv2012
	Rv2035	Rv2035	up	3.70389	6.54929e-07	2.83814e-08	Conserved hypothetical protein	Conserved hypotheticals	BUGS0000000636337,BUGS0000000572382,BUGS0000000572383|Rv2035
	Rv2209	Rv2209	up	3.71918	1.09842e-07	1.55883e-09	Probable conserved integral membrane protein	Cell wall and cell processes	BUGS0000000571046,BUGS0000000571044,BUGS0000000571045|Rv2209
	Rv2254c	Rv2254c	up	3.67742	1.74268e-06	1.37579e-07	Probable integral membrane protein	Cell wall and cell processes	BUGS0000000569763,BUGS0000000569765,BUGS0000000636325|Rv2254c
	Rv2650c	Rv2650c	up	10.5993	1.8968e-07	4.1009e-09	Possible PhiRv2 prophage protein	Insertion sequences and phages	BUGS0000000633806,BUGS0000000633807|Rv2650c
	Rv2658c	Rv2658c	up	3.6604	2.64015e-06	2.64283e-07	Possible prophage protein	Insertion sequences and phages	BUGS0000000635223,BUGS0000000635225,BUGS0000000635224|Rv2658c
	Rv2660c	Rv2660c	up	6.09327	9.75409e-08	9.86986e-10	Hypothetical protein	Conserved hypotheticals	BUGS0000000634029,BUGS0000000570133,BUGS0000000570134|Rv2660c
	Rv2662	Rv2662	up	16.5605	3.00806e-07	8.25993e-09	Hypothetical protein	Conserved hypotheticals	BUGS0000000568386,BUGS0000000568387|Rv2662
	Rv2891	Rv2891	up	5.33468	4.05888e-07	1.31387e-08	Conserved hypothetical protein	Conserved hypotheticals	BUGS0000000579252,BUGS0000000638016,BUGS0000000638262,BUGS0000000633527|Rv2891
	Rv3054c	Rv3054c	up	7.49631	2.53791e-07	6.17434e-09	Conserved hypothetical protein	Conserved hypotheticals	BUGS0000000635364,BUGS0000000635363,BUGS0000000577040|Rv3054c
	Rv3066	Rv3066	up	5.71006	9.75409e-08	1.03509e-09	Probable transcriptional regulatory protein (probably DeoR-family)	Regulatory proteins	BUGS0000000569316,BUGS0000000569317,BUGS0000000569318|Rv3066
	Rv3160c	Rv3160c	up	6.34395	4.44143e-08	1.68833e-10	Possible transcriptional regulatory protein (probably TetR-family)	Regulatory proteins	BUGS0000000577774,BUGS0000000577773,BUGS0000000577772|Rv3160c
	Rv3161c	Rv3161c	up	4.67345	4.09055e-07	1.33807e-08	Possible dioxygenase	Intermediate metabolism and respiration	BUGS0000000569137,BUGS0000000634123,BUGS0000000569136|Rv3161c
	Rv3269	Rv3269	up	7.70435	3.03151e-07	8.72721e-09	Conserved protein	Virulence, detox and adaptation	BUGS0000000572472,BUGS0000000636768,BUGS0000000572473|Rv3269
	Rv3406	Rv3406	up	13.9657	1.44109e-08	2.19121e-11	Probable dioxygenase	Intermediate metabolism and respiration	BUGS0000000576388,BUGS0000000576387,BUGS0000000576386|Rv3406
	Rv3428c	Rv3428c	up	4.78192	3.7868e-06	4.55912e-07	Possible transposase	Insertion sequences and phages	BUGS0000000635217,BUGS0000000638245,BUGS0000000635216|Rv3428c
	Rv3552	Rv3552	up	3.7226	1.88784e-07	3.87519e-09	Possible CoA-transferase (beta subunit)	Intermediate metabolism and respiration	BUGS0000000577111,BUGS0000000577110,BUGS0000000577112|Rv3552
	Rv3657c	Rv3657c	up	4.84895	7.54983e-07	3.46653e-08	Possible conserved alanine rich membrane protein	Cell wall and cell processes	BUGS0000000571257,BUGS0000000571256,BUGS0000000571258|Rv3657c
	Rv3659c	Rv3659c	up	9.4757	1.54264e-07	3.00432e-09	Conserved hypothetical protein	Conserved hypotheticals	BUGS0000000569901,BUGS0000000569899,BUGS0000000569900|Rv3659c
	Rv3660c	Rv3660c	up	10.909	1.14326e-07	1.8314e-09	Conserved hypothetical protein	Virulence, detox and adaptation	BUGS0000000578130,BUGS0000000578131,BUGS0000000637584,BUGS0000000578129|Rv3660c
	Rv3742c	Rv3742c	up	4.81892	3.07404e-06	3.32672e-07	Possible oxidoreductase	Intermediate metabolism and respiration	BUGS0000000576649,BUGS0000000576647|Rv3742c
	Rv3416	whiB3	up	3.71654	1.03453e-06	6.36689e-08	Transcriptional regulatory protein WhiB-like WhiB3. Contains [4FE-4S] cluster.	Regulatory proteins	BUGS0000000574052,BUGS0000000634423,BUGS0000000574051|Rv3416
	Rv0022c	whiB5	up	4.65707	3.35456e-06	3.81712e-07	Probable transcriptional regulatory protein WhiB-like WhiB5	Regulatory proteins	BUGS0000000634293,BUGS0000000636194,BUGS0000000572324|Rv0022c
	Rv3862c	whiB6	up	3.82839	9.60115e-07	5.21862e-08	Possible transcriptional regulatory protein WhiB-like WhiB6	Regulatory proteins	BUGS0000000572037,BUGS0000000572036|Rv3862c
	Rv0492.1		up	6.44362	1.09842e-07	1.5389e-09			BUGS0000000573333,BUGS0000000573332,BUGS0000000573334|Rv0492.1
	Rv0590.1		up	5.64727	9.30998e-07	4.90744e-08			BUGS0000000571124,BUGS0000000634103,BUGS0000000634104|Rv0590.1
	Rv2307.2		up	5.62674	5.48176e-07	2.13936e-08			BUGS0000000572863,BUGS0000000572862,BUGS0000000572864|Rv2307.2
	Rv0033	acpA	down	5.95194	7.51357e-08	5.14106e-10	Probable acyl carrier protein AcpA (ACP)	Lipid metabolism	BUGS0000000571710,BUGS0000000571711|Rv0033
	Rv0032	bioF2	down	4.76184	6.54929e-07	2.83392e-08	Possible 8-amino-7-oxononanoate synthase BioF2 (AONS) (8-amino-7-ketopelargonate synthase) (7-keto-8-amino-pelargonic acid synthetase) (7-KAP synthetase) (L-alanine--pimelyl CoA ligase)	Intermediate metabolism and respiration	BUGS0000000573144,BUGS0000000633498,BUGS0000000573145|Rv0032
	Rv0058	dnaB	down	4.3597	3.5876e-07	1.10919e-08	Probable replicative DNA helicase DnaB	Information pathways	BUGS0000000571698,BUGS0000000571699,BUGS0000000571700|Rv0058
	Rv3794	embA	down	4.38675	4.09055e-07	1.35065e-08	Integral membrane indolylacetylinositol arabinosyltransferase EmbA (arabinosylindolylacetylinositol synthase)	Cell wall and cell processes	BUGS0000000633462,BUGS0000000571301,BUGS0000000571303|Rv3794
	Rv3795	embB	down	3.58571	3.25256e-07	9.72106e-09	Integral membrane indolylacetylinositol arabinosyltransferase EmbB (arabinosylindolylacetylinositol synthase)	Cell wall and cell processes	BUGS0000000571832,BUGS0000000571830,BUGS0000000571831|Rv3795
	Rv1549	fadD11.1	down	4.92183	9.75409e-08	1.11235e-09	Possible fatty-acid-CoA ligase FadD11.1 (fatty-acid-CoA synthetase) (fatty-acid-CoA synthase)	Lipid metabolism	BUGS0000000633503,BUGS0000000633501,BUGS0000000633502|Rv1549
	Rv0035	fadD34	down	4.80278	8.73928e-08	7.53004e-10	Probable fatty-acid-CoA ligase FadD34 (fatty-acid-CoA synthetase) (fatty-acid-CoA synthase)	Lipid metabolism	BUGS0000000570595,BUGS0000000570597,BUGS0000000570596|Rv0035
	Rv0166	fadD5	down	4.36518	7.49274e-08	4.55716e-10	Probable fatty-acid-CoA ligase FadD5 (fatty-acid-CoA synthetase) (fatty-acid-CoA synthase)	Lipid metabolism	BUGS0000000635727,BUGS0000000633544,BUGS0000000633545|Rv0166
	Rv2007c	fdxA	down	4.85509	3.61144e-07	1.12572e-08	Ferredoxin FdxA	Intermediate metabolism and respiration	BUGS0000000572911,BUGS0000000572913,BUGS0000000572912|Rv2007c
	Rv2564	glnQ	down	3.84132	1.04331e-05	1.84814e-06	Probable glutamine-transport ATP-binding protein ABC transporter GlnQ	Cell wall and cell processes	BUGS0000000569022,BUGS0000000569024,BUGS0000000569023|Rv2564
	Rv2626c	hrp1	down	7.11859	2.16779e-07	4.98406e-09	Hypoxic response protein 1 Hrp1	Conserved hypotheticals	BUGS0000000637426,BUGS0000000579853,BUGS0000000578082|Rv2626c
	Rv2031c	hspX	down	6.12445	2.81473e-07	7.48979e-09	Heat shock protein HspX (alpha-crystallin homolog) (14 kDa antigen) (HSP16.3)	Virulence, detox and adaptation	BUGS0000000571428,BUGS0000000571430,BUGS0000000571429|Rv2031c
	Rv3084	lipR	down	6.83926	4.67638e-07	1.67098e-08	Probable acetyl-hydrolase/esterase LipR	Intermediate metabolism and respiration	BUGS0000000569695,BUGS0000000569697,BUGS0000000569696|Rv3084
	Rv0173	lprK	down	5.04651	4.44143e-08	1.68363e-10	Possible Mce-family lipoprotein LprK (Mce-family lipoprotein Mce1E)	Cell wall and cell processes	BUGS0000000571953,BUGS0000000571952,BUGS0000000571951|Rv0173
	Rv0169	mce1A	down	9.05679	1.77705e-07	3.51268e-09	Mce-family protein Mce1A	Virulence, detox and adaptation	BUGS0000000636446,BUGS0000000636447,BUGS0000000568382|Rv0169
	Rv0170	mce1B	down	6.69245	2.16779e-07	4.99921e-09	Mce-family protein Mce1B	Virulence, detox and adaptation	BUGS0000000570171,BUGS0000000570173,BUGS0000000570172|Rv0170
	Rv0171	mce1C	down	5.31647	1.14326e-07	1.93115e-09	Mce-family protein Mce1C	Virulence, detox and adaptation	BUGS0000000572216,BUGS0000000572215,BUGS0000000572217|Rv0171
	Rv0172	mce1D	down	4.56685	9.75409e-08	1.09293e-09	Mce-family protein Mce1D	Virulence, detox and adaptation	BUGS0000000568396,BUGS0000000568395,BUGS0000000568394|Rv0172
	Rv0174	mce1F	down	3.64662	1.93117e-07	4.35565e-09	Mce-family protein Mce1F	Virulence, detox and adaptation	BUGS0000000575582,BUGS0000000575581,BUGS0000000575583|Rv0174
	Rv1737c	narK2	down	7.37105	9.75409e-08	9.55254e-10	Possible nitrate/nitrite transporter NarK2	Cell wall and cell processes	BUGS0000000577226,BUGS0000000577225,BUGS0000000577224|Rv1737c
	Rv1736c	narX	down	3.76995	2.52771e-06	2.47262e-07	Probable nitrate reductase NarX	Intermediate metabolism and respiration	BUGS0000000571766,BUGS0000000633911,BUGS0000000571765|Rv1736c
	Rv1386	PE15	down	12.4196	1.14326e-07	1.97014e-09	PE family protein PE15	PE/PPE families	BUGS0000000578747,BUGS0000000578748,BUGS0000000578749|Rv1386
	Rv3477	PE31	down	35.3221	2.53791e-07	6.10654e-09	PE family protein PE31	PE/PPE families	BUGS0000000571576,BUGS0000000571575,BUGS0000000634134|Rv3477
	Rv3622c	PE32	down	5.70381	6.89749e-06	1.04179e-06	PE family protein PE32	PE/PPE families	BUGS0000000634336,BUGS0000000634335,BUGS0000000636269|Rv3622c
	Rv1387	PPE20	down	13.1205	1.97259e-08	4.66794e-11	PPE family protein PPE20	PE/PPE families	BUGS0000000637897,BUGS0000000578262,BUGS0000000633992|Rv1387
	Rv0280	PPE3	down	5.18654	2.53791e-07	6.13627e-09	PPE family protein PPE3	PE/PPE families	BUGS0000000576582,BUGS0000000576581,BUGS0000000635481|Rv0280
	Rv3135	PPE50	down	6.2204	1.03495e-07	1.31139e-09	PPE family protein PPE50	PE/PPE families	BUGS0000000633959,BUGS0000000633961,BUGS0000000633960|Rv3135
	Rv3136	PPE51	down	5.24722	1.54264e-07	3.01022e-09	PPE family protein PPE51	PE/PPE families	BUGS0000000634997,BUGS0000000568760,BUGS0000000568759|Rv3136
	Rv3478	PPE60	down	24.6393	4.73219e-08	2.0905e-10	PE family protein PPE60	PE/PPE families	BUGS0000000577393|Rv3478
	Rv0034	Rv0034	down	5.55035	1.14326e-07	1.95046e-09	Conserved hypothetical protein	Conserved hypotheticals	BUGS0000000572881,BUGS0000000572880,BUGS0000000572879|Rv0034
	Rv0057	Rv0057	down	3.83693	1.79109e-07	3.58581e-09	Hypothetical protein	Conserved hypotheticals	BUGS0000000569849,BUGS0000000569850,BUGS0000000569848|Rv0057
	Rv0315	Rv0315	down	4.2218	1.3755e-07	2.54465e-09	Possible beta-1,3-glucanase precursor	Intermediate metabolism and respiration	BUGS0000000573138,BUGS0000000634257,BUGS0000000573139,BUGS0000000573137|Rv0315
	Rv0569	Rv0569	down	3.86044	4.22711e-07	1.43611e-08	Conserved protein	Conserved hypotheticals	BUGS0000000638076,BUGS0000000638077,BUGS0000000574421|Rv0569
	Rv0696	Rv0696	down	3.6666	2.25104e-07	5.24824e-09	Probable membrane sugar transferase	Intermediate metabolism and respiration	BUGS0000000579471,BUGS0000000579823,BUGS0000000579470|Rv0696
	Rv1535	Rv1535	down	4.12077	1.027e-06	6.03813e-08	Unknown protein	Conserved hypotheticals	BUGS0000000577024,BUGS0000000633514,BUGS0000000577023|Rv1535
	Rv1733c	Rv1733c	down	6.35519	8.62942e-08	7.21669e-10	Probable conserved transmembrane protein	Cell wall and cell processes	BUGS0000000574130,BUGS0000000574128,BUGS0000000574129|Rv1733c
	Rv1738	Rv1738	down	4.37959	1.82102e-06	1.45829e-07	Conserved protein	Conserved hypotheticals	BUGS0000000571153,BUGS0000000571151,BUGS0000000571152|Rv1738
	Rv1856c	Rv1856c	down	4.37023	9.75409e-08	9.98658e-10	Possible oxidoreductase	Intermediate metabolism and respiration	BUGS0000000579241,BUGS0000000579243,BUGS0000000579242|Rv1856c
	Rv1996	Rv1996	down	3.74482	1.13066e-07	1.69327e-09	Universal stress protein family protein	Virulence, detox and adaptation	BUGS0000000569498,BUGS0000000569499,BUGS0000000569497|Rv1996
	Rv2005c	Rv2005c	down	5.86489	1.8968e-07	3.99725e-09	Universal stress protein family protein	Virulence, detox and adaptation	BUGS0000000574727,BUGS0000000574726,BUGS0000000574725|Rv2005c
	Rv2030c	Rv2030c	down	5.52301	1.82246e-07	3.69479e-09	Conserved protein	Conserved hypotheticals	BUGS0000000580365,BUGS0000000580366,BUGS0000000573084,BUGS0000000637633,BUGS0000000573085|Rv2030c
	Rv2563	Rv2563	down	5.59188	4.73219e-08	1.98637e-10	Probable glutamine-transport transmembrane protein ABC transporter	Cell wall and cell processes	BUGS0000000572432,BUGS0000000572433,BUGS0000000572431|Rv2563
	Rv2624c	Rv2624c	down	5.11114	9.79942e-08	1.19202e-09	Universal stress protein family protein	Virulence, detox and adaptation	BUGS0000000569930,BUGS0000000569929,BUGS0000000636579|Rv2624c
	Rv2625c	Rv2625c	down	7.25792	9.54917e-08	8.71186e-10	Probable conserved transmembrane alanine and leucine rich protein	Cell wall and cell processes	BUGS0000000569293,BUGS0000000569294,BUGS0000000569292|Rv2625c
	Rv2627c	Rv2627c	down	14.5507	6.16341e-08	3.59246e-10	Conserved protein	Conserved hypotheticals	BUGS0000000638041,BUGS0000000570231,BUGS0000000570232|Rv2627c
	Rv2628	Rv2628	down	9.44097	9.75409e-08	1.04628e-09	Hypothetical protein	Conserved hypotheticals	BUGS0000000635233,BUGS0000000568245,BUGS0000000568247|Rv2628
	Rv2917	Rv2917	down	4.25993	1.13066e-07	1.65834e-09	Conserved hypothetical alanine and arginine rich protein	Conserved hypotheticals	BUGS0000000578351,BUGS0000000578350,BUGS0000000578349|Rv2917
	Rv2959c	Rv2959c	down	6.50751	4.73219e-08	2.15863e-10	Possible methyltransferase (methylase)	Intermediate metabolism and respiration	BUGS0000000575378,BUGS0000000633929,BUGS0000000575379|Rv2959c
	Rv3083	Rv3083	down	11.6937	2.13692e-08	5.95695e-11	Probable monooxygenase (hydroxylase)	Intermediate metabolism and respiration	BUGS0000000570632,BUGS0000000570631,BUGS0000000570630|Rv3083
	Rv3085	Rv3085	down	5.24441	2.42299e-06	2.31073e-07	Probable short-chain type dehydrogenase/reductase	Intermediate metabolism and respiration	BUGS0000000573641,BUGS0000000573640|Rv3085
	Rv3127	Rv3127	down	4.00099	1.01658e-06	5.89956e-08	Conserved protein	Conserved hypotheticals	BUGS0000000570624,BUGS0000000570625,BUGS0000000635924|Rv3127
	Rv3129	Rv3129	down	4.60523	8.90834e-07	4.58285e-08	Conserved hypothetical protein	Conserved hypotheticals	BUGS0000000576353,BUGS0000000576351,BUGS0000000576352|Rv3129
	Rv3131	Rv3131	down	4.75999	1.0671e-07	1.42358e-09	Conserved protein	Conserved hypotheticals	BUGS0000000569617,BUGS0000000569619,BUGS0000000569618|Rv3131
	Rv3134c	Rv3134c	down	4.25196	9.7835e-08	1.1405e-09	Universal stress protein family protein	Virulence, detox and adaptation	BUGS0000000633881,BUGS0000000571660,BUGS0000000571661|Rv3134c
	Rv3472	Rv3472	down	4.07584	3.25256e-07	9.72636e-09	Conserved protein	Conserved hypotheticals	BUGS0000000576591,BUGS0000000576589,BUGS0000000576590|Rv3472
	Rv3479	Rv3479	down	4.43661	8.62942e-08	7.00978e-10	Possible transmembrane protein	Cell wall and cell processes	BUGS0000000568861,BUGS0000000568862,BUGS0000000574527,BUGS0000000574526,BUGS0000000634207,BUGS0000000574528|Rv3479
	Rv2069	sigC	down	3.90534	1.49829e-07	2.84775e-09	RNA polymerase sigma factor, ECF subfamily, SigC	Information pathways	BUGS0000000633398,BUGS0000000635730,BUGS0000000568602|Rv2069
	Rv2623	TB31.7	down	4.74341	1.8968e-07	3.99742e-09	Universal stress protein family protein TB31.7	Virulence, detox and adaptation	BUGS0000000568235,BUGS0000000568233,BUGS0000000568234|Rv2623
	Rv3130c	tgs1	down	4.99632	1.45153e-07	2.72207e-09	Triacylglycerol synthase (diacylglycerol acyltransferase) Tgs1	Lipid metabolism	BUGS0000000577941,BUGS0000000577942,BUGS0000000577943|Rv3130c
	Rv0167	yrbE1A	down	5.81943	7.75987e-07	3.61839e-08	Conserved integral membrane protein YrbE1A	Virulence, detox and adaptation	BUGS0000000568941,BUGS0000000634456,BUGS0000000568939|Rv0167
	Rv0168	yrbE1B	down	7.51867	1.14326e-07	1.83725e-09	Conserved integral membrane protein YrbE1B	Virulence, detox and adaptation	BUGS0000000569753,BUGS0000000635382,BUGS0000000635383|Rv0168

## Sheet: Ketoprofen DEG
	Pain-killer carprofen elicits pleiotropic modes of bactericidal action with potential to reverse antimicrobial resistance in tuberculosis
	Arundhati Maitra, Dimitrios Evangelopoulos, Alina Chrzastek, Aidan Hanrath, Monisha Shaik, Trupti Kolvekar, Jess Healy, Marc Lipman, Simon J Waddell, Timothy D McHugh, Sanjib Bhakta
	Significantly differentially expressed genes were identified comparing ketoprofen-treated to carrier control (DMSO-treated) using a moderated t-test (p-value <0.05 with Benjamini and Hochberg multiple testing correction) and a >3.5 fold change
	28 DEG
	Rv Number	Gene Name	Regulation	FC (abs)	p (Corr)	p	Protein Function	Functional Category	Gene_ID
	Rv3086	adhD	up	21.3596	7.77427e-06	1.93531e-08	Probable zinc-type alcohol dehydrogenase AdhD (aldehyde reductase)	Intermediate metabolism and respiration	BUGS0000000578079,BUGS0000000578080,BUGS0000000578078|Rv3086
	Rv3089	fadD13	up	14.065	6.38933e-06	6.47677e-09	Probable chain -fatty-acid-CoA ligase FadD13 (fatty-acyl-CoA synthetase)	Lipid metabolism	BUGS0000000569382,BUGS0000000569383,BUGS0000000569384|Rv3089
	Rv2590	fadD9	up	6.37004	1.02391e-05	3.11376e-08	Probable fatty-acid-CoA ligase FadD9 (fatty-acid-CoA synthetase) (fatty-acid-CoA synthase)	Lipid metabolism	BUGS0000000577629,BUGS0000000577628,BUGS0000000577627|Rv2590
	Rv3084	lipR	up	30.7871	1.09734e-05	3.67011e-08	Probable acetyl-hydrolase/esterase LipR	Intermediate metabolism and respiration	BUGS0000000569695,BUGS0000000569697,BUGS0000000569696|Rv3084
	Rv0558	menH	up	4.63896	2.31894e-05	1.29287e-07	Probable ubiquinone/menaquinone biosynthesis methyltransferase MenH (2-heptaprenyl-1,4-naphthoquinone methyltransferase)	Intermediate metabolism and respiration	BUGS0000000573439,BUGS0000000573441,BUGS0000000573440|Rv0558
	Rv0676c	mmpL5	up	12.3275	2.18867e-06	1.10931e-09	Probable conserved transmembrane transport protein MmpL5	Cell wall and cell processes	BUGS0000000573082,BUGS0000000573083,BUGS0000000634868|Rv0676c
	Rv1557	mmpL6	up	4.47271	7.78823e-05	8.48692e-07	Probable conserved transmembrane transport protein MmpL6	Cell wall and cell processes	BUGS0000000634494,BUGS0000000634493,BUGS0000000577405|Rv1557
	Rv0677c	mmpS5	up	9.40931	7.77427e-06	1.75703e-08	Possible conserved membrane protein MmpS5	Cell wall and cell processes	BUGS0000000579517,BUGS0000000579518,BUGS0000000579519|Rv0677c
	Rv1131	prpC	up	3.68311	1.36234e-05	5.86919e-08	Probable methylcitrate synthase PrpC	Intermediate metabolism and respiration	BUGS0000000577783,BUGS0000000633422,BUGS0000000577781|Rv1131
	Rv0068	Rv0068	up	7.77172	1.09734e-05	3.89324e-08	Probable oxidoreductase	Intermediate metabolism and respiration	BUGS0000000568439,BUGS0000000568440,BUGS0000000568438|Rv0068
	Rv0146	Rv0146	up	3.72758	2.05226e-05	1.09218e-07	Possible S-adenosylmethionine-dependent methyltransferase	Lipid metabolism	BUGS0000000577750,BUGS0000000577748,BUGS0000000577749|Rv0146
	Rv0559c	Rv0559c	up	7.55131	3.3077e-05	1.93043e-07	Possible conserved secreted protein	Cell wall and cell processes	BUGS0000000577770,BUGS0000000577769,BUGS0000000577771|Rv0559c
	Rv0560c	Rv0560c	up	63.6202	2.02725e-07	5.13748e-11	Possible benzoquinone methyltransferase (methylase)	Intermediate metabolism and respiration	BUGS0000000578621,BUGS0000000578620,BUGS0000000578619|Rv0560c
	Rv0575c	Rv0575c	up	4.79248	0.000112303	1.7022e-06	Possible oxidoreductase	Intermediate metabolism and respiration	BUGS0000000570355,BUGS0000000633473,BUGS0000000633475|Rv0575c
	Rv0678	Rv0678	up	6.23622	1.36234e-05	5.8159e-08	Conserved protein	Conserved hypotheticals	BUGS0000000569339,BUGS0000000569337,BUGS0000000569338|Rv0678
	Rv0725c	Rv0725c	up	3.80982	3.3077e-05	2.01178e-07	Conserved hypothetical protein	Conserved hypotheticals	BUGS0000000568951,BUGS0000000568950|Rv0725c
	Rv0726c	Rv0726c	up	3.82648	3.54632e-05	2.24678e-07	Possible S-adenosylmethionine-dependent methyltransferase	Lipid metabolism	BUGS0000000634236,BUGS0000000579765,BUGS0000000571036|Rv0726c
	Rv1216c	Rv1216c	up	3.79884	1.36234e-05	5.488e-08	Probable conserved integral membrane protein	Cell wall and cell processes	BUGS0000000579294,BUGS0000000579293,BUGS0000000579292|Rv1216c
	Rv1218c	Rv1218c	up	5.40325	7.19839e-06	1.09453e-08	Probable tetronasin-transport ATP-binding protein ABC transporter	Cell wall and cell processes	BUGS0000000572012,BUGS0000000572011,BUGS0000000572010|Rv1218c
	Rv1219c	Rv1219c	up	5.17947	7.77427e-06	1.97016e-08	Probable transcriptional regulatory protein	Regulatory proteins	BUGS0000000577382,BUGS0000000577383,BUGS0000000577384|Rv1219c
	Rv3083	Rv3083	up	24.5538	7.77427e-06	1.51992e-08	Probable monooxygenase (hydroxylase)	Intermediate metabolism and respiration	BUGS0000000570632,BUGS0000000570631,BUGS0000000570630|Rv3083
	Rv3085	Rv3085	up	41.6122	7.19839e-06	1.03863e-08	Probable short-chain type dehydrogenase/reductase	Intermediate metabolism and respiration	BUGS0000000573641,BUGS0000000573640|Rv3085
	Rv3087	Rv3087	up	21.2641	8.0385e-06	2.24084e-08	Possible triacylglycerol synthase (diacylglycerol acyltransferase)	Lipid metabolism	BUGS0000000572022,BUGS0000000572021,BUGS0000000572023|Rv3087
	Rv3093c	Rv3093c	up	3.94481	5.18581e-05	4.59967e-07	Hypothetical oxidoreductase	Intermediate metabolism and respiration	BUGS0000000572561,BUGS0000000572562,BUGS0000000572560|Rv3093c
	Rv3088	tgs4	up	20.4847	6.38933e-06	4.89887e-09	Putative triacylglycerol synthase (diacylglycerol acyltransferase) Tgs4	Lipid metabolism	BUGS0000000577402,BUGS0000000635559,BUGS0000000577404|Rv3088
	Rv2150c	ftsZ	down	4.06662	1.78236e-05	9.03375e-08	Cell division protein FtsZ	Cell wall and cell processes	BUGS0000000570567,BUGS0000000570568,BUGS0000000570566|Rv2150c
	Rv0440	groEL2	down	3.71351	8.25173e-05	9.41024e-07	60 kDa chaperonin 2 GroEL2 (protein CPN60-2) (GroEL protein 2) (65 kDa antigen) (heat shock protein 65) (cell wall protein A) (antigen A)	Virulence, detox and adaptation	BUGS0000000577656,BUGS0000000577657,BUGS0000000577655|Rv0440
	Rv2004c	Rv2004c	down	3.54377	1.61559e-05	7.36967e-08	Conserved protein	Conserved hypotheticals	BUGS0000000575111,BUGS0000000575112,BUGS0000000575113|Rv2004c

## Sheet: Isoniazid DEG
	Pain-killer carprofen elicits pleiotropic modes of bactericidal action with potential to reverse antimicrobial resistance in tuberculosis
	Arundhati Maitra, Dimitrios Evangelopoulos, Alina Chrzastek, Aidan Hanrath, Monisha Shaik, Trupti Kolvekar, Jess Healy, Marc Lipman, Simon J Waddell, Timothy D McHugh, Sanjib Bhakta
	Significantly differentially expressed genes were identified comparing isoniazid-treated to carrier control (DMSO-treated) using a moderated t-test (p-value <0.05 with Benjamini and Hochberg multiple testing correction) and a >3.5 fold change
	38 DEG
	Rv Number	Gene Name	Regulation	FC (abs)	p (Corr)	p	Protein Function	Functional Category	Gene_ID
	Rv2247	accD6	up	3.59616	1.12643e-05	3.14786e-07	Acetyl/propionyl-CoA carboxylase (beta subunit) AccD6	Lipid metabolism	BUGS0000000571058,BUGS0000000571057,BUGS0000000571056|Rv2247
	Rv3229c	desA3	up	5.43965	1.65595e-06	5.62378e-09	Possible linoleoyl-CoA desaturase (delta(6)-desaturase)	Lipid metabolism	BUGS0000000579860,BUGS0000000574668,BUGS0000000574667|Rv3229c
	Rv2846c	efpA	up	4.31814	1.94754e-06	1.03645e-08	Possible integral membrane efflux protein EfpA	Cell wall and cell processes	BUGS0000000570968,BUGS0000000570967,BUGS0000000570966|Rv2846c
	Rv3854c	ethA	up	3.6705	2.70657e-06	1.74917e-08	Monooxygenase EthA	Intermediate metabolism and respiration	BUGS0000000574702,BUGS0000000574701,BUGS0000000574700|Rv3854c
	Rv3855	ethR	up	5.04338	2.26633e-06	1.32097e-08	Transcriptional regulatory repressor protein (TetR-family) EthR	Regulatory proteins	BUGS0000000578687,BUGS0000000578686,BUGS0000000578688|Rv3855
	Rv3139	fadE24	up	3.56465	4.6184e-06	5.96904e-08	Probable acyl-CoA dehydrogenase FadE24	Lipid metabolism	BUGS0000000570311,BUGS0000000637757,BUGS0000000570310|Rv3139
	Rv0827c	kmtR	up	4.12283	2.70657e-06	1.75941e-08	Metal sensor transcriptional regulator KmtR (ArsR-SmtB family)	Regulatory proteins	BUGS0000000578295,BUGS0000000636016,BUGS0000000636015|Rv0827c
	Rv3290c	lat	up	3.64594	1.41791e-06	2.54663e-09	Probable L-lysine-epsilon aminotransferase Lat (L-lysine aminotransferase) (lysine 6-aminotransferase)	Intermediate metabolism and respiration	BUGS0000000573379,BUGS0000000580487,BUGS0000000573380|Rv3290c
	Rv1690	lprJ	up	3.71168	6.80366e-06	1.22418e-07	Probable lipoprotein LprJ	Cell wall and cell processes	BUGS0000000574065,BUGS0000000579803,BUGS0000000574066|Rv1690
	Rv2107	PE22	up	3.65459	5.46548e-06	7.92631e-08	PE family protein PE22	PE/PPE families	BUGS0000000575990,BUGS0000000575991|Rv2107
	Rv0280	PPE3	up	3.75303	1.13186e-05	3.21258e-07	PPE family protein PPE3	PE/PPE families	BUGS0000000576582,BUGS0000000576581,BUGS0000000635481|Rv0280
	Rv0888	Rv0888	up	4.4547	1.21502e-06	1.84747e-09	Probable exported protein	Cell wall and cell processes	BUGS0000000570819,BUGS0000000635012,BUGS0000000635579|Rv0888
	Rv1592c	Rv1592c	up	5.32351	1.21502e-06	1.3631e-09	Conserved hypothetical protein	Conserved hypotheticals	BUGS0000000571022,BUGS0000000571021,BUGS0000000571020|Rv1592c
	Rv1734c	Rv1734c	up	3.99292	9.22554e-06	2.21185e-07	Conserved hypothetical protein	Conserved hypotheticals	BUGS0000000635749,BUGS0000000568731,BUGS0000000580226|Rv1734c
	Rv1772	Rv1772	up	3.74052	1.21502e-06	1.54306e-09	Hypothetical protein	Conserved hypotheticals	BUGS0000000572205,BUGS0000000572206,BUGS0000000636443,BUGS0000000572204,BUGS0000000636283|Rv1772
	Rv2025c	Rv2025c	up	3.90295	6.04367e-06	9.49589e-08	Conserved membrane protein	Cell wall and cell processes	BUGS0000000572265,BUGS0000000572267,BUGS0000000572266|Rv2025c
	Rv3230c	Rv3230c	up	4.3678	3.01316e-06	2.51987e-08	Hypothetical oxidoreductase	Intermediate metabolism and respiration	BUGS0000000574973,BUGS0000000579917,BUGS0000000574972|Rv3230c
	Rv3289c	Rv3289c	up	3.8576	2.9104e-06	2.35905e-08	Possible transmembrane protein	Cell wall and cell processes	BUGS0000000577898,BUGS0000000577899,BUGS0000000637643|Rv3289c
	Rv3675	Rv3675	up	4.43621	2.19162e-06	1.22189e-08	Possible membrane protein	Cell wall and cell processes	BUGS0000000574045,BUGS0000000574046,BUGS0000000574047|Rv3675
	Rv1549	fadD11.1	down	5.02876	1.21502e-06	1.67859e-09	Possible fatty-acid-CoA ligase FadD11.1 (fatty-acid-CoA synthetase) (fatty-acid-CoA synthase)	Lipid metabolism	BUGS0000000633503,BUGS0000000633501,BUGS0000000633502|Rv1549
	Rv1886c	fbpB	down	6.22852	2.77698e-06	1.97049e-08	Secreted antigen 85-B FbpB (85B) (antigen 85 complex B) (mycolyl transferase 85B) (fibronectin-binding protein B) (extracellular alpha-antigen)	Lipid metabolism	BUGS0000000577137,BUGS0000000577136,BUGS0000000577138|Rv1886c
	Rv0440	groEL2	down	3.67988	2.73389e-05	1.30251e-06	60 kDa chaperonin 2 GroEL2 (protein CPN60-2) (GroEL protein 2) (65 kDa antigen) (heat shock protein 65) (cell wall protein A) (antigen A)	Virulence, detox and adaptation	BUGS0000000577656,BUGS0000000577657,BUGS0000000577655|Rv0440
	Rv1169c	lipX	down	4.19556	8.93209e-05	8.68242e-06	PE family protein. Possible lipase LipX.	PE/PPE families	BUGS0000000570897,BUGS0000000570896,BUGS0000000570895|Rv1169c
	Rv0173	lprK	down	3.68222	1.41791e-06	2.87463e-09	Possible Mce-family lipoprotein LprK (Mce-family lipoprotein Mce1E)	Cell wall and cell processes	BUGS0000000571953,BUGS0000000571952,BUGS0000000571951|Rv0173
	Rv2384	mbtA	down	4.08911	1.24595e-05	3.88373e-07	Bifunctional enzyme MbtA: salicyl-AMP ligase (SAL-AMP ligase) + salicyl-S-ArCP synthetase	Lipid metabolism	BUGS0000000575506,BUGS0000000575507,BUGS0000000575505|Rv2384
	Rv2386c	mbtI	down	3.92778	4.727e-05	3.19003e-06	Isochorismate synthase MbtI	Lipid metabolism	BUGS0000000579173,BUGS0000000579174,BUGS0000000579172|Rv2386c
	Rv0169	mce1A	down	5.22458	8.08925e-06	1.70244e-07	Mce-family protein Mce1A	Virulence, detox and adaptation	BUGS0000000636446,BUGS0000000636447,BUGS0000000568382|Rv0169
	Rv0170	mce1B	down	4.76739	7.32888e-06	1.43011e-07	Mce-family protein Mce1B	Virulence, detox and adaptation	BUGS0000000570171,BUGS0000000570173,BUGS0000000570172|Rv0170
	Rv0171	mce1C	down	3.89795	1.5944e-06	4.43566e-09	Mce-family protein Mce1C	Virulence, detox and adaptation	BUGS0000000572216,BUGS0000000572215,BUGS0000000572217|Rv0171
	Rv0172	mce1D	down	3.58607	1.65595e-06	6.32133e-09	Mce-family protein Mce1D	Virulence, detox and adaptation	BUGS0000000568396,BUGS0000000568395,BUGS0000000568394|Rv0172
	Rv3146	nuoB	down	3.54092	2.9104e-06	2.18876e-08	Probable NADH dehydrogenase I (chain B) NuoB (NADH-ubiquinone oxidoreductase chain B)	Intermediate metabolism and respiration	BUGS0000000636356,BUGS0000000572090,BUGS0000000572092|Rv3146
	Rv3147	nuoC	down	3.50539	9.22554e-06	2.21725e-07	Probable NADH dehydrogenase I (chain C) NuoC (NADH-ubiquinone oxidoreductase chain C)	Intermediate metabolism and respiration	BUGS0000000569813,BUGS0000000580031,BUGS0000000580032|Rv3147
	Rv0516c	Rv0516c	down	7.50397	1.02336e-05	2.72308e-07	Possible anti-anti-sigma factor	Information pathways	BUGS0000000635752,BUGS0000000577867,BUGS0000000577868|Rv0516c
	Rv0950c	Rv0950c	down	12.6632	1.21502e-06	4.01352e-10	Conserved hypothetical protein	Conserved hypotheticals	BUGS0000000578293,BUGS0000000635277,BUGS0000000578292,BUGS0000000578294|Rv0950c
	Rv1885c	Rv1885c	down	6.38441	1.21502e-06	1.32026e-09	Chorismate mutase	Intermediate metabolism and respiration	BUGS0000000634120,BUGS0000000568928,BUGS0000000568930|Rv1885c
	Rv2190c	Rv2190c	down	4.35548	1.65595e-06	6.12517e-09	Conserved hypothetical protein	Virulence, detox and adaptation	BUGS0000000577043,BUGS0000000577042,BUGS0000000577041|Rv2190c
	Rv0167	yrbE1A	down	4.47094	1.54561e-06	3.52521e-09	Conserved integral membrane protein YrbE1A	Virulence, detox and adaptation	BUGS0000000568941,BUGS0000000634456,BUGS0000000568939|Rv0167
	Rv0168	yrbE1B	down	5.31886	1.65595e-06	7.13411e-09	Conserved integral membrane protein YrbE1B	Virulence, detox and adaptation	BUGS0000000569753,BUGS0000000635382,BUGS0000000635383|Rv0168
